# Supplementary material for: NEDD4L binds the proteasome and promotes autophagy and bortezomib sensitivity in multiple myeloma
Source: Cell Death Dis. 2022 Mar 2;13(3):197. doi: 10.1038/s41419-022-04629-8 (PMC8891287; doi:10.1038/s41419-022-04629-8)
Supplement: Supplementary file 3 — supplementary information [file 41419_2022_4629_MOESM3_ESM.xls]

## Sheet: exported-data (1)
E3	E3GENE	SUB	SUBGENE	HOMO	PFAM	GO	NET	MOTIF	SCORE
Q96PU5	NEDD4L	P35499	SCN4A	1	3.18	5.73	1.84	8.67	0.922
Q96PU5	NEDD4L	P48995	TRPC1	1	3.17	5.73	1.44	8.67	0.913
Q96PU5	NEDD4L	Q01668	CACNA1D	1	3.17	5.73	1.44	8.67	0.913
Q96PU5	NEDD4L	O43497	CACNA1G	1	3.17	5.73	1.29	8.67	0.91
Q96PU5	NEDD4L	Q13507	TRPC3	1	3.17	5.73	1.29	8.67	0.91
Q96PU5	NEDD4L	Q16288	NTRK3	1	3.17	4.05	1.84	8.67	0.91
Q96PU5	NEDD4L	Q14721	KCNB1	1	3.17	5.73	1.44	6.61	0.904
Q96PU5	NEDD4L	Q9HBA0	TRPV4	1	3.17	5.73	1.44	6.61	0.904
Q96PU5	NEDD4L	Q6PIU1	KCNV1	1	3.17	5.73	1	8.67	0.9
Q96PU5	NEDD4L	Q8IV77	CNGA4	1	3.17	5.73	1	8.67	0.9
Q96PU5	NEDD4L	Q8IZF0	NALCN	1	3.17	5.73	1	8.67	0.9
Q96PU5	NEDD4L	Q8NEC5	CATSPER1	1	3.17	5.73	1	8.67	0.9
Q96PU5	NEDD4L	Q8NHX9	TPCN2	1	3.17	5.73	1	8.67	0.9
Q96PU5	NEDD4L	Q8TDN1	KCNG4	1	3.17	5.73	1	8.67	0.9
Q96PU5	NEDD4L	Q96P56	CATSPER2	1	3.17	5.73	1	8.67	0.9
Q96PU5	NEDD4L	Q9HCX4	TRPC7	1	3.17	5.73	1	8.67	0.9
Q96PU5	NEDD4L	Q9P0X4	CACNA1I	1	3.17	5.73	1	8.67	0.9
Q96PU5	NEDD4L	Q9UI33	SCN11A	1	3.18	5.73	1	8.67	0.9
Q96PU5	NEDD4L	Q9UIX4	KCNG1	1	3.17	5.73	1	8.67	0.9
Q96PU5	NEDD4L	Q9UJ96	KCNG2	1	3.17	5.73	1	8.67	0.9
Q96PU5	NEDD4L	A8MYU2	KCNU1	1	3.17	5.73	1	8.67	0.9
Q96PU5	NEDD4L	O00555	CACNA1A	1	3.17	5.73	1	8.67	0.9
Q96PU5	NEDD4L	O60840	CACNA1F	1	3.17	5.73	1	8.67	0.9
Q96PU5	NEDD4L	O95180	CACNA1H	1	3.17	5.73	1	8.67	0.9
Q96PU5	NEDD4L	P35498	SCN1A	1	3.18	5.73	1	8.67	0.9
Q96PU5	NEDD4L	Q00975	CACNA1B	1	3.17	5.73	1	8.67	0.9
Q96PU5	NEDD4L	Q01118	SCN7A	1	3.18	5.73	1	8.67	0.9
Q96PU5	NEDD4L	Q12791	KCNMA1	1	3.17	5.73	1	8.67	0.9
Q96PU5	NEDD4L	Q13698	CACNA1S	1	3.17	5.73	1	8.67	0.9
Q96PU5	NEDD4L	Q13936	CACNA1C	1	3.17	5.73	1	8.67	0.9
Q96PU5	NEDD4L	Q15878	CACNA1E	1	3.17	5.73	1	8.67	0.9
Q96PU5	NEDD4L	Q9Y210	TRPC6	1	3.17	5.73	1	8.67	0.9
Q96PU5	NEDD4L	Q96QT4	TRPM7	1	3.17	5.73	1.29	6.61	0.899
Q96PU5	NEDD4L	P48547	KCNC1	1	3.17	5.73	1.29	6.61	0.899
Q96PU5	NEDD4L	P52333	JAK3	1	3.17	4.05	1.77	6.61	0.898
Q96PU5	NEDD4L	O60674	JAK2	1	3.17	4.05	1.69	6.61	0.896
Q96PU5	NEDD4L	O14795	UNC13B	1	3.17	4.43	1.44	6.61	0.893
Q96PU5	NEDD4L	O94759	TRPM2	1	3.17	5.73	1	6.61	0.889
Q96PU5	NEDD4L	P21817	RYR1	1	3.17	5.73	1	6.61	0.889
Q96PU5	NEDD4L	P29973	CNGA1	1	3.17	5.73	1	6.61	0.889
Q96PU5	NEDD4L	Q03721	KCNC4	1	3.17	5.73	1	6.61	0.889
Q96PU5	NEDD4L	Q04941	PLP2	1	3.18	5.73	1	6.61	0.889
Q96PU5	NEDD4L	Q14003	KCNC3	1	3.17	5.73	1	6.61	0.889
Q96PU5	NEDD4L	Q14573	ITPR3	1	3.17	5.73	1	6.61	0.889
Q96PU5	NEDD4L	Q15413	RYR3	1	3.17	5.73	1	6.61	0.889
Q96PU5	NEDD4L	Q9UQ05	KCNH4	1	3.17	5.73	1	6.61	0.889
Q96PU5	NEDD4L	Q9UL62	TRPC5	1	3.17	5.73	1	6.61	0.889
Q96PU5	NEDD4L	Q9ULQ1	TPCN1	1	3.17	5.73	1	6.61	0.889
Q96PU5	NEDD4L	Q9ULD8	KCNH3	1	3.17	5.73	1	6.61	0.889
Q96PU5	NEDD4L	Q7Z2W7	TRPM8	1	3.17	5.73	1	6.61	0.889
Q96PU5	NEDD4L	Q86XQ3	CATSPER3	1	3.17	5.73	1	6.61	0.889
Q96PU5	NEDD4L	Q8NET8	TRPV3	1	3.17	5.73	1	6.61	0.889
Q96PU5	NEDD4L	Q92953	KCNB2	1	3.17	5.73	1	6.61	0.889
Q96PU5	NEDD4L	Q96D96	HVCN1	1	3.17	5.73	1	6.61	0.889
Q96PU5	NEDD4L	Q96L42	KCNH8	1	3.17	5.73	1	6.61	0.889
Q96PU5	NEDD4L	Q96PR1	KCNC2	1	3.17	5.73	1	6.61	0.889
Q96PU5	NEDD4L	Q9NS40	KCNH7	1	3.17	5.73	1	6.61	0.889
Q96PU5	NEDD4L	O43747	AP1G1	1	3.17	4.05	1.29	6.61	0.885
Q96PU5	NEDD4L	P53778	MAPK12	1	3.17	2.88	1.84	6.61	0.885
Q96PU5	NEDD4L	Q9UKN7	MYO15A	1	3.17	2.93	1.29	8.67	0.883
Q96PU5	NEDD4L	P46934	NEDD4	1	3.17	2.93	2.26	6.61	0.879
Q96PU5	NEDD4L	P16066	NPR1	1	3.17	4.43	1	6.61	0.877
Q96PU5	NEDD4L	P17612	PRKACA	1	3.17	2.33	1.84	6.61	0.876
Q96PU5	NEDD4L	P22459	KCNA4	1	3.17	5.73	1.77	2.8	0.876
Q96PU5	NEDD4L	P51172	SCNN1D	1	3.18	5.73	2.09	2.8	0.876
Q96PU5	NEDD4L	P51617	IRAK1	1	3.17	2.88	1.44	6.61	0.874
Q96PU5	NEDD4L	Q14185	DOCK1	1	3.17	2.88	1.44	6.61	0.874
Q96PU5	NEDD4L	Q86Y01	DTX1	1	3.17	2.88	1.44	6.61	0.874
Q96PU5	NEDD4L	Q92918	MAP4K1	1	3.17	2.33	1.77	6.61	0.874
Q96PU5	NEDD4L	P27986	PIK3R1	1	2.47	2.93	2.2	6.61	0.871
Q96PU5	NEDD4L	P30411	BDKRB2	1	3.17	2.93	1.29	6.61	0.87
Q96PU5	NEDD4L	P22694	PRKACB	1	3.17	2.88	1.29	6.61	0.869
Q96PU5	NEDD4L	Q13233	MAP3K1	1	3.17	2.88	1.29	6.61	0.869
Q96PU5	NEDD4L	Q99683	MAP3K5	1	3.17	2.88	1.29	6.61	0.869
Q96PU5	NEDD4L	Q9HBW0	LPAR2	1	3.17	2.88	1.29	6.61	0.869
Q96PU5	NEDD4L	Q9UBN4	TRPC4	1	3.17	5.73	1.44	2.8	0.866
Q96PU5	NEDD4L	P16389	KCNA2	1	3.17	5.73	1.44	2.8	0.866
Q96PU5	NEDD4L	P22001	KCNA3	1	3.17	5.73	1.44	2.8	0.866
Q96PU5	NEDD4L	P22460	KCNA5	1	3.17	5.73	1.44	2.8	0.866
Q96PU5	NEDD4L	Q09470	KCNA1	1	3.17	5.73	1.44	2.8	0.866
Q96PU5	NEDD4L	O60333	KIF1B	1	2.47	2.33	1.84	6.61	0.864
Q96PU5	NEDD4L	P57735	RAB25	1	3.18	2.33	1.44	6.61	0.864
Q96PU5	NEDD4L	Q96RU3	FNBP1	1	3.18	2.33	1.44	6.61	0.864
Q96PU5	NEDD4L	P05771	PRKCB	1	3.17	4.43	1.77	2.8	0.863
Q96PU5	NEDD4L	P30307	CDC25C	1	1	5.73	1.84	6.61	0.863
Q96PU5	NEDD4L	P37840	SNCA	1	3.18	5.73	1.77	2.12	0.862
Q96PU5	NEDD4L	P08631	HCK	1	3.17	4.05	1.84	2.8	0.861
Q96PU5	NEDD4L	P09619	PDGFRB	1	3.17	4.05	1.84	2.8	0.861
Q96PU5	NEDD4L	P23634	ATP2B4	1	1	5.73	1.77	6.61	0.861
Q96PU5	NEDD4L	P35968	KDR	1	3.17	4.05	1.84	2.8	0.861
Q96PU5	NEDD4L	Q13002	GRIK2	1	1	5.73	1.77	6.61	0.861
Q96PU5	NEDD4L	O43526	KCNQ2	1	3.17	5.73	1.29	2.8	0.86
Q96PU5	NEDD4L	Q14643	ITPR1	1	3.17	5.73	1.29	2.8	0.86
Q96PU5	NEDD4L	Q9NZV8	KCND2	1	3.17	5.73	1.29	2.8	0.86
Q96PU5	NEDD4L	Q5VTR2	RNF20	1	3.17	2.33	1	8.67	0.859
Q96PU5	NEDD4L	Q92968	PEX13	1	3.17	2.33	1	8.67	0.859
Q96PU5	NEDD4L	Q96G27	WBP1	1	1	5.73	1.69	6.61	0.859
Q96PU5	NEDD4L	P17948	FLT1	1	3.17	4.05	1.77	2.8	0.859
Q96PU5	NEDD4L	P21860	ERBB3	1	3.18	4.05	1.77	2.8	0.859
Q96PU5	NEDD4L	O95714	HERC2	1	3.17	2.33	1.68	6.61	0.858
Q96PU5	NEDD4L	P35348	ADRA1A	1	3.17	2.33	1.29	6.61	0.858
Q96PU5	NEDD4L	O00160	MYO1F	1	3.17	2.93	1	6.61	0.857
Q96PU5	NEDD4L	O15259	NPHP1	1	3.17	4.43	1.29	3.41	0.857
Q96PU5	NEDD4L	P04000	OPN1LW	1	3.17	2.93	1	6.61	0.857
Q96PU5	NEDD4L	P04001	OPN1MW2	1	3.17	2.93	1	6.61	0.857
Q96PU5	NEDD4L	P08100	RHO	1	3.17	2.93	1	6.61	0.857
Q96PU5	NEDD4L	P56696	KCNQ4	1	3.17	5.73	1	3.41	0.857
Q96PU5	NEDD4L	Q6U736	OPN5	1	3.17	2.93	1	6.61	0.857
Q96PU5	NEDD4L	Q8TCB6	OR51E1	1	3.17	2.93	1	6.61	0.857
Q96PU5	NEDD4L	Q8WXR4	MYO3B	1	3.17	2.93	1	6.61	0.857
Q96PU5	NEDD4L	Q92736	RYR2	1	3.17	5.73	1	3.41	0.857
Q96PU5	NEDD4L	Q92847	GHSR	1	3.17	2.93	1	6.61	0.857
Q96PU5	NEDD4L	Q9H3M0	KCNF1	1	3.17	5.73	1	3.41	0.857
Q96PU5	NEDD4L	Q9UPW8	UNC13A	1	3.17	2.93	1	6.61	0.857
Q96PU5	NEDD4L	Q9Y490	TLN1	1	3.17	2.88	1	6.61	0.856
Q96PU5	NEDD4L	P00519	ABL1	1	3.17	4.05	2.2	2.8	0.856
Q96PU5	NEDD4L	P06213	INSR	1	3.18	4.05	1.69	2.8	0.856
Q96PU5	NEDD4L	Q07157		1	2.47	2.88	1.29	6.61	0.856
Q96PU5	NEDD4L	Q12852	MAP3K12	1	3.17	2.88	1	6.61	0.856
Q96PU5	NEDD4L	Q38SD2	LRRK1	1	3.17	2.88	1	6.61	0.856
Q96PU5	NEDD4L	Q6ZMQ8	AATK	1	3.17	2.88	1	6.61	0.856
Q96PU5	NEDD4L	Q8IWB6	TEX14	1	3.17	2.88	1	6.61	0.856
Q96PU5	NEDD4L	Q8IWQ3	BRSK2	1	3.17	2.88	1	6.61	0.856
Q96PU5	NEDD4L	Q8TDC3	BRSK1	1	3.17	2.88	1	6.61	0.856
Q96PU5	NEDD4L	Q96QB1	DLC1	1	3.18	2.88	1	6.61	0.856
Q96PU5	NEDD4L	Q9H257	CARD9	1	3.17	2.88	1	6.61	0.856
Q96PU5	NEDD4L	Q9NRP7	STK36	1	3.17	2.88	1	6.61	0.856
Q96PU5	NEDD4L	Q9P2Y5	UVRAG	1	3.17	2.88	1	6.61	0.856
Q96PU5	NEDD4L	Q8NER1	TRPV1	1	2.47	5.73	1.44	2.8	0.853
Q96PU5	NEDD4L	Q9UQM7	CAMK2A	1	3.17	4.43	1.44	2.8	0.852
Q96PU5	NEDD4L	Q9Y5J3	HEY1	1	2.47	2.33	1.87	6.61	0.851
Q96PU5	NEDD4L	O95405	ZFYVE9	1	2.47	2.33	1.87	6.61	0.851
Q96PU5	NEDD4L	O60706	ABCC9	1	1	5.73	1.44	6.61	0.85
Q96PU5	NEDD4L	P05023	ATP1A1	1	1	5.73	1.44	6.61	0.85
Q96PU5	NEDD4L	P23975	SLC6A2	1	1	5.73	1.44	6.61	0.85
Q96PU5	NEDD4L	P31645	SLC6A4	1	1	5.73	1.44	6.61	0.85
Q96PU5	NEDD4L	P39086	GRIK1	1	1	5.73	1.44	6.61	0.85
Q96PU5	NEDD4L	Q04771	ACVR1	1	3.32	4.05	1.44	2.8	0.85
Q96PU5	NEDD4L	Q14957	GRIN2C	1	1	5.73	1.44	6.61	0.85
Q96PU5	NEDD4L	Q8TCU5	GRIN3A	1	1	5.73	1.44	6.61	0.85
Q96PU5	NEDD4L	Q9UBY0	SLC9A2	1	1	5.73	1.44	6.61	0.85
Q96PU5	NEDD4L	Q07820	MCL1	1	2.47	5.73	1.77	2.12	0.849
Q96PU5	NEDD4L	P08069	IGF1R	1	3.18	4.05	1.44	2.8	0.848
Q96PU5	NEDD4L	P16591	FER	1	3.18	4.05	1.44	2.8	0.848
Q96PU5	NEDD4L	P51813	BMX	1	3.18	4.05	1.44	2.8	0.848
Q96PU5	NEDD4L	P08575	PTPRC	1	1	4.43	2.3	6.61	0.847
Q96PU5	NEDD4L	P09769	FGR	1	3.17	4.05	1.44	2.8	0.847
Q96PU5	NEDD4L	P21145	MAL	1	3.18	5.73	1	2.8	0.847
Q96PU5	NEDD4L	P30291	WEE1	1	3.17	4.05	1.44	2.8	0.847
Q96PU5	NEDD4L	P42684	ABL2	1	3.17	4.05	1.44	2.8	0.847
Q96PU5	NEDD4L	P49279	SLC11A1	1	3.18	5.73	1	2.8	0.847
Q96PU5	NEDD4L	P63010	AP2B1	1	3.17	4.05	1.44	2.8	0.847
Q96PU5	NEDD4L	Q96FT7	ASIC4	1	3.18	5.73	1	2.8	0.847
Q96PU5	NEDD4L	Q9NY37	ASIC5	1	3.18	5.73	1	2.8	0.847
Q96PU5	NEDD4L	Q9Y342	PLLP	1	3.18	5.73	1	2.8	0.847
Q96PU5	NEDD4L	Q9UK17	KCND3	1	3.17	5.73	1	2.8	0.846
Q96PU5	NEDD4L	Q9Y3Q4	HCN4	1	3.17	5.73	1	2.8	0.846
Q96PU5	NEDD4L	Q9UL51	HCN2	1	3.17	5.73	1	2.8	0.846
Q96PU5	NEDD4L	Q9ULS6	KCNS2	1	3.17	5.73	1	2.8	0.846
Q96PU5	NEDD4L	O43525	KCNQ3	1	3.17	5.73	1	2.8	0.846
Q96PU5	NEDD4L	O75762	TRPA1	1	3.17	5.73	1	2.8	0.846
Q96PU5	NEDD4L	O95259	KCNH1	1	3.17	5.73	1	2.8	0.846
Q96PU5	NEDD4L	P17658	KCNA6	1	3.17	5.73	1	2.8	0.846
Q96PU5	NEDD4L	P51787	KCNQ1	1	3.17	5.73	1	2.8	0.846
Q96PU5	NEDD4L	Q14571	ITPR2	1	3.17	5.73	1	2.8	0.846
Q96PU5	NEDD4L	Q16280	CNGA2	1	3.17	5.73	1	2.8	0.846
Q96PU5	NEDD4L	Q16281	CNGA3	1	3.17	5.73	1	2.8	0.846
Q96PU5	NEDD4L	Q16322	KCNA10	1	3.17	5.73	1	2.8	0.846
Q96PU5	NEDD4L	Q7RTX7	CATSPER4	1	3.17	5.73	1	2.8	0.846
Q96PU5	NEDD4L	Q8NCM2	KCNH5	1	3.17	5.73	1	2.8	0.846
Q96PU5	NEDD4L	Q8TD43	TRPM4	1	3.17	5.73	1	2.8	0.846
Q96PU5	NEDD4L	Q8TDN2	KCNV2	1	3.17	5.73	1	2.8	0.846
Q96PU5	NEDD4L	Q96KK3	KCNS1	1	3.17	5.73	1	2.8	0.846
Q96PU5	NEDD4L	Q96RP8	KCNA7	1	3.17	5.73	1	2.8	0.846
Q96PU5	NEDD4L	Q9GZQ4	NMUR2	1	3.17	5.73	1	2.8	0.846
Q96PU5	NEDD4L	Q9H252	KCNH6	1	3.17	5.73	1	2.8	0.846
Q96PU5	NEDD4L	Q9HCF6	TRPM3	1	3.17	5.73	1	2.8	0.846
Q96PU5	NEDD4L	Q9NQA5	TRPV5	1	3.17	5.73	1	2.8	0.846
Q96PU5	NEDD4L	Q9NR82	KCNQ5	1	3.17	5.73	1	2.8	0.846
Q96PU5	NEDD4L	Q9NSA2	KCND1	1	3.17	5.73	1	2.8	0.846
Q96PU5	NEDD4L	P16234	PDGFRA	1	3.17	4.05	1.84	2.12	0.845
Q96PU5	NEDD4L	P23458	JAK1	1	3.17	4.05	1.84	2.12	0.845
Q96PU5	NEDD4L	P29597	TYK2	1	3.17	4.05	1.84	2.12	0.845
Q96PU5	NEDD4L	P43403	ZAP70	1	3.17	4.05	1.84	2.12	0.845
Q96PU5	NEDD4L	Q05397	PTK2	1	3.17	4.05	1.84	2.12	0.845
Q96PU5	NEDD4L	O15075	DCLK1	1	3.17	2.33	1	6.61	0.844
Q96PU5	NEDD4L	O43424	GRID2	1	1	5.73	1.29	6.61	0.844
Q96PU5	NEDD4L	O60755	GALR3	1	3.17	2.33	1	6.61	0.844
Q96PU5	NEDD4L	O75592	MYCBP2	1	3.17	2.33	1	6.61	0.844
Q96PU5	NEDD4L	O75923	DYSF	1	3.17	2.33	1	6.61	0.844
Q96PU5	NEDD4L	O76082	SLC22A5	1	1	5.73	1.29	6.61	0.844
Q96PU5	NEDD4L	P08183	ABCB1	1	1	5.73	1.29	6.61	0.844
Q96PU5	NEDD4L	P13945	ADRB3	1	3.17	2.33	1	6.61	0.844
Q96PU5	NEDD4L	P28476	GABRR2	1	1	5.73	1.29	6.61	0.844
Q96PU5	NEDD4L	P30542	ADORA1	1	3.17	2.33	1	6.61	0.844
Q96PU5	NEDD4L	P36896	ACVR1B	1	3.32	4.05	1.29	2.8	0.844
Q96PU5	NEDD4L	P49418	AMPH	1	3.17	2.33	1	6.61	0.844
Q96PU5	NEDD4L	Q01082	SPTBN1	1	2.47	2.33	1.29	6.61	0.844
Q96PU5	NEDD4L	Q12965	MYO1E	1	3.17	2.33	1	6.61	0.844
Q96PU5	NEDD4L	Q15797	SMAD1	1	3.32	2.33	1.84	3.41	0.844
Q96PU5	NEDD4L	Q16581	C3AR1	1	3.17	2.33	1	6.61	0.844
Q96PU5	NEDD4L	Q86VZ5	SGMS1	1	3.17	2.33	1	6.61	0.844
Q96PU5	NEDD4L	Q8WWN8	ARAP3	1	3.18	2.33	1	6.61	0.844
Q96PU5	NEDD4L	Q9C0K7	STRADB	1	3.17	2.33	1	6.61	0.844
Q96PU5	NEDD4L	Q9H015	SLC22A4	1	1	5.73	1.29	6.61	0.844
Q96PU5	NEDD4L	Q9UJU6	DBNL	1	3.17	2.33	1	6.61	0.844
Q96PU5	NEDD4L	Q86WG5	SBF2	1	2.47	2.93	1	6.61	0.843
Q96PU5	NEDD4L	Q96RT1	ERBB2IP	1	1.73	2.93	1.44	6.61	0.843
Q96PU5	NEDD4L	O95782	AP2A1	1	3.17	4.05	1.77	2.12	0.843
Q96PU5	NEDD4L	P07332	FES	1	3.18	4.05	1.77	2.12	0.843
Q96PU5	NEDD4L	P07550	ADRB2	1	3.17	2.93	1.84	2.8	0.843
Q96PU5	NEDD4L	P82279	CRB1	1	2.47	2.93	1	6.61	0.843
Q96PU5	NEDD4L	Q08881	ITK	1	3.18	4.05	1.77	2.12	0.843
Q96PU5	NEDD4L	O00238	BMPR1B	1	3.32	2.88	1.77	2.8	0.842
Q96PU5	NEDD4L	P01106	MYC	1	3.18	2.88	1.84	2.8	0.842
Q96PU5	NEDD4L	P08581	MET	1	3.17	2.88	1.84	2.8	0.842
Q96PU5	NEDD4L	P29317	EPHA2	1	3.17	2.88	1.84	2.8	0.842
Q96PU5	NEDD4L	P30530	AXL	1	3.17	2.88	1.84	2.8	0.842
Q96PU5	NEDD4L	P49796	RGS3	1	3.18	1.27	2.3	6.61	0.842
Q96PU5	NEDD4L	Q15303	ERBB4	1	3.18	2.88	1.84	2.8	0.842
Q96PU5	NEDD4L	Q16539	MAPK14	1	3.17	1.27	1.77	6.61	0.842
Q96PU5	NEDD4L	Q14766	LTBP1	1	1.73	4.05	1	6.61	0.841
Q96PU5	NEDD4L	Q14767	LTBP2	1	1.73	4.05	1	6.61	0.841
Q96PU5	NEDD4L	Q9BT67	NDFIP1	1	3.17	2.33	1.84	3.41	0.841
Q96PU5	NEDD4L	Q9BX66	SORBS1	1	3.17	2.93	1.77	2.8	0.841
Q96PU5	NEDD4L	Q6P0Q8	MAST2	1	3.17	2.88	1.77	2.8	0.84
Q96PU5	NEDD4L	Q9Y5K6	CD2AP	1	3.17	2.88	1.77	2.8	0.84
Q96PU5	NEDD4L	Q9UM73	ALK	1	3.17	2.88	1.77	2.8	0.84
Q96PU5	NEDD4L	O15197	EPHB6	1	3.18	2.88	1.77	2.8	0.84
Q96PU5	NEDD4L	P07333	CSF1R	1	3.17	2.88	1.77	2.8	0.84
Q96PU5	NEDD4L	P35916	FLT4	1	3.17	2.88	1.77	2.8	0.84
Q96PU5	NEDD4L	Q02750	MAP2K1	1	3.17	2.88	1.77	2.8	0.84
Q96PU5	NEDD4L	Q02763	TEK	1	3.17	2.88	1.77	2.8	0.84
Q96PU5	NEDD4L	Q04912	MST1R	1	3.17	2.88	1.77	2.8	0.84
Q96PU5	NEDD4L	Q13017	ARHGAP5	1	3.18	2.88	1.77	2.8	0.84
Q96PU5	NEDD4L	P04637	TP53	1	3.32	3.77	1.69	2.12	0.839
Q96PU5	NEDD4L	Q9Y6R4	MAP3K4	1	3.17	2.88	1.44	3.41	0.839
Q96PU5	NEDD4L	P31749	AKT1	1	3.17	2.93	1.69	2.8	0.838
Q96PU5	NEDD4L	Q96B97	SH3KBP1	1	3.17	2.88	1.69	2.8	0.837
Q96PU5	NEDD4L	Q9BWT7	CARD10	1	3.17	1.51	1.29	6.61	0.834
Q96PU5	NEDD4L	P30874	SSTR2	1	3.17	2.88	1.29	3.41	0.833
Q96PU5	NEDD4L	P21452	TACR2	1	3.17	4.43	1	2.8	0.831
Q96PU5	NEDD4L	P25116	F2R	1	3.17	4.43	1	2.8	0.831
Q96PU5	NEDD4L	P30518	AVPR2	1	3.17	4.43	1	2.8	0.831
Q96PU5	NEDD4L	P42679	MATK	1	3.17	4.05	1.87	2.12	0.831
Q96PU5	NEDD4L	Q13557	CAMK2D	1	3.17	4.43	1	2.8	0.831
Q96PU5	NEDD4L	Q13586	STIM1	1	3.18	4.43	1	2.8	0.831
Q96PU5	NEDD4L	Q9Y271	CYSLTR1	1	3.17	4.43	1	2.8	0.831
Q96PU5	NEDD4L	Q7Z4N2	TRPM1	1	3.17	5.73	1	2.12	0.83
Q96PU5	NEDD4L	Q8TAE7	KCNG3	1	3.17	5.73	1	2.12	0.83
Q96PU5	NEDD4L	Q9P1Z3	HCN3	1	3.17	5.73	1	2.12	0.83
Q96PU5	NEDD4L	O60741	HCN1	1	3.17	5.73	1	2.12	0.83
Q96PU5	NEDD4L	P14416	DRD2	1	3.17	4.43	1.29	2.12	0.83
Q96PU5	NEDD4L	P29275	ADORA2B	1	3.17	4.43	1.29	2.12	0.83
Q96PU5	NEDD4L	P78348	ASIC1	1	3.18	5.73	1	2.12	0.83
Q96PU5	NEDD4L	Q02641	CACNB1	1	2.47	5.73	1.29	2.12	0.83
Q96PU5	NEDD4L	Q16513	PKN2	1	3.17	1.27	1.44	6.61	0.83
Q96PU5	NEDD4L	Q16515	ASIC2	1	3.18	5.73	1	2.12	0.83
Q96PU5	NEDD4L	A1A5B4	ANO9	1	1	5.73	1	6.61	0.829
Q96PU5	NEDD4L	A6NIM6	SLC15A5	1	1	5.73	1	6.61	0.829
Q96PU5	NEDD4L	A8K7I4	CLCA1	1	1	5.73	1	6.61	0.829
Q96PU5	NEDD4L	O15403	SLC16A6	1	1	5.73	1	6.61	0.829
Q96PU5	NEDD4L	O15439	ABCC4	1	1	5.73	1	6.61	0.829
Q96PU5	NEDD4L	O60939	SCN2B	1	1	5.73	1	6.61	0.829
Q96PU5	NEDD4L	O75387	SLC43A1	1	1	5.73	1	6.61	0.829
Q96PU5	NEDD4L	O75712	GJB3	1	1	5.73	1	6.61	0.829
Q96PU5	NEDD4L	O94911	ABCA8	1	1	5.73	1	6.61	0.829
Q96PU5	NEDD4L	O94956	SLCO2B1	1	1	5.73	1	6.61	0.829
Q96PU5	NEDD4L	O95069	KCNK2	1	1	5.73	1	6.61	0.829
Q96PU5	NEDD4L	O95342	ABCB11	1	1	5.73	1	6.61	0.829
Q96PU5	NEDD4L	O95436	SLC34A2	1	1	5.73	1	6.61	0.829
Q96PU5	NEDD4L	P02708	CHRNA1	1	1	5.73	1	6.61	0.829
Q96PU5	NEDD4L	P02730	SLC4A1	1	1	5.73	1	6.61	0.829
Q96PU5	NEDD4L	P04920	SLC4A2	1	1	5.73	1	6.61	0.829
Q96PU5	NEDD4L	P11230	CHRNB1	1	1	5.73	1	6.61	0.829
Q96PU5	NEDD4L	P12236	SLC25A6	1	1	5.73	1	6.61	0.829
Q96PU5	NEDD4L	P13637	ATP1A3	1	1	5.73	1	6.61	0.829
Q96PU5	NEDD4L	P17252	PRKCA	1	3.17	2.33	1.84	2.8	0.829
Q96PU5	NEDD4L	P17787	CHRNB2	1	1	5.73	1	6.61	0.829
Q96PU5	NEDD4L	P21439	ABCB4	1	1	5.73	1	6.61	0.829
Q96PU5	NEDD4L	P30532	CHRNA5	1	1	5.73	1	6.61	0.829
Q96PU5	NEDD4L	P30825	SLC7A1	1	1	5.73	1	6.61	0.829
Q96PU5	NEDD4L	P31641	SLC6A6	1	1	5.73	1	6.61	0.829
Q96PU5	NEDD4L	P32297	CHRNA3	1	1	5.73	1	6.61	0.829
Q96PU5	NEDD4L	P33527	ABCC1	1	1	5.73	1	6.61	0.829
Q96PU5	NEDD4L	P35670	ATP7B	1	1	5.73	1	6.61	0.829
Q96PU5	NEDD4L	P40879	SLC26A3	1	1	5.73	1	6.61	0.829
Q96PU5	NEDD4L	P43005	SLC1A1	1	1	5.73	1	6.61	0.829
Q96PU5	NEDD4L	P43354	NR4A2	1	2.47	2.33	1	6.61	0.829
Q96PU5	NEDD4L	P43681	CHRNA4	1	1	5.73	1	6.61	0.829
Q96PU5	NEDD4L	P46059	SLC15A1	1	1	5.73	1	6.61	0.829
Q96PU5	NEDD4L	P48751	SLC4A3	1	1	5.73	1	6.61	0.829
Q96PU5	NEDD4L	P50993	ATP1A2	1	1	5.73	1	6.61	0.829
Q96PU5	NEDD4L	P51790	CLCN3	1	1	5.73	1	6.61	0.829
Q96PU5	NEDD4L	P51793	CLCN4	1	1	5.73	1	6.61	0.829
Q96PU5	NEDD4L	P51797	CLCN6	1	1	5.73	1	6.61	0.829
Q96PU5	NEDD4L	P54707	ATP12A	1	1	5.73	1	6.61	0.829
Q96PU5	NEDD4L	P58743	SLC26A5	1	1	5.73	1	6.61	0.829
Q96PU5	NEDD4L	P61619	SEC61A1	1	1	5.73	1	6.61	0.829
Q96PU5	NEDD4L	Q00325	SLC25A3	1	1	5.73	1	6.61	0.829
Q96PU5	NEDD4L	Q05655	PRKCD	1	3.17	2.33	1.84	2.8	0.829
Q96PU5	NEDD4L	Q05901	CHRNB3	1	1	5.73	1	6.61	0.829
Q96PU5	NEDD4L	Q08AI6	SLC38A11	1	1	5.73	1	6.61	0.829
Q96PU5	NEDD4L	Q09428	ABCC8	1	1	5.73	1	6.61	0.829
Q96PU5	NEDD4L	Q13336	SLC14A1	1	1	5.73	1	6.61	0.829
Q96PU5	NEDD4L	Q13488	TCIRG1	1	1	5.73	1	6.61	0.829
Q96PU5	NEDD4L	Q13563	PKD2	1	1	5.73	1	6.61	0.829
Q96PU5	NEDD4L	Q13733	ATP1A4	1	1	5.73	1	6.61	0.829
Q96PU5	NEDD4L	Q14542	SLC29A2	1	1	5.73	1	6.61	0.829
Q96PU5	NEDD4L	Q14940	SLC9A5	1	1	5.73	1	6.61	0.829
Q96PU5	NEDD4L	Q15822	CHRNA2	1	1	5.73	1	6.61	0.829
Q96PU5	NEDD4L	Q15825	CHRNA6	1	1	5.73	1	6.61	0.829
Q96PU5	NEDD4L	Q15849	SLC14A2	1	1	5.73	1	6.61	0.829
Q96PU5	NEDD4L	Q2M3G0	ABCB5	1	1	5.73	1	6.61	0.829
Q96PU5	NEDD4L	Q2Y0W8	SLC4A8	1	1	5.73	1	6.61	0.829
Q96PU5	NEDD4L	Q401N2	ZACN	1	1	5.73	1	6.61	0.829
Q96PU5	NEDD4L	Q494W8	CHRFAM7A	1	1	5.73	1	6.61	0.829
Q96PU5	NEDD4L	Q4KMQ2	ANO6	1	1	5.73	1	6.61	0.829
Q96PU5	NEDD4L	Q4U2R8	SLC22A6	1	1	5.73	1	6.61	0.829
Q96PU5	NEDD4L	Q4VNC0	ATP13A5	1	1	5.73	1	6.61	0.829
Q96PU5	NEDD4L	Q9UN76	SLC6A14	1	1	5.73	1	6.61	0.829
Q96PU5	NEDD4L	Q9Y2W3	SLC45A1	1	1	5.73	1	6.61	0.829
Q96PU5	NEDD4L	Q9Y226	SLC22A13	1	1	5.73	1	6.61	0.829
Q96PU5	NEDD4L	Q9Y6M7	SLC4A7	1	1	5.73	1	6.61	0.829
Q96PU5	NEDD4L	Q9Y2C5	SLC17A4	1	1	5.73	1	6.61	0.829
Q96PU5	NEDD4L	Q9Y487	ATP6V0A2	1	1	5.73	1	6.61	0.829
Q96PU5	NEDD4L	Q9UPY5	SLC7A11	1	1	5.73	1	6.61	0.829
Q96PU5	NEDD4L	Q5T3U5	ABCC10	1	1	5.73	1	6.61	0.829
Q96PU5	NEDD4L	Q6AI14	SLC9A4	1	1	5.73	1	6.61	0.829
Q96PU5	NEDD4L	Q6J4K2	SLC8B1	1	1	5.73	1	6.61	0.829
Q96PU5	NEDD4L	Q6U841	SLC4A10	1	1	5.73	1	6.61	0.829
Q96PU5	NEDD4L	Q7Z443	PKD1L3	1	1	5.73	1	6.61	0.829
Q96PU5	NEDD4L	Q8IU99	CALHM1	1	1	5.73	1	6.61	0.829
Q96PU5	NEDD4L	Q8IVB4	SLC9A9	1	1	5.73	1	6.61	0.829
Q96PU5	NEDD4L	Q8IWA5	SLC44A2	1	1	5.73	1	6.61	0.829
Q96PU5	NEDD4L	Q8IZK6	MCOLN2	1	1	5.73	1	6.61	0.829
Q96PU5	NEDD4L	Q8IZM9	SLC38A6	1	1	5.73	1	6.61	0.829
Q96PU5	NEDD4L	Q8N4V2	SVOP	1	1	5.73	1	6.61	0.829
Q96PU5	NEDD4L	Q8N5I3	KCNRG	1	1	5.73	1	6.61	0.829
Q96PU5	NEDD4L	Q8N695	SLC5A8	1	1	5.73	1	6.61	0.829
Q96PU5	NEDD4L	Q8NB49	ATP11C	1	1	5.73	1	6.61	0.829
Q96PU5	NEDD4L	Q8TDD5	MCOLN3	1	1	5.73	1	6.61	0.829
Q96PU5	NEDD4L	Q8WWI5	SLC44A1	1	1	5.73	1	6.61	0.829
Q96PU5	NEDD4L	Q92581	SLC9A6	1	1	5.73	1	6.61	0.829
Q96PU5	NEDD4L	Q93050	ATP6V0A1	1	1	5.73	1	6.61	0.829
Q96PU5	NEDD4L	Q969M2	GJA10	1	1	5.73	1	6.61	0.829
Q96PU5	NEDD4L	Q96FL8	SLC47A1	1	1	5.73	1	6.61	0.829
Q96PU5	NEDD4L	Q96J66	ABCC11	1	1	5.73	1	6.61	0.829
Q96PU5	NEDD4L	Q96JW4	SLC41A2	1	1	5.73	1	6.61	0.829
Q96PU5	NEDD4L	Q96N87	SLC6A18	1	1	5.73	1	6.61	0.829
Q96PU5	NEDD4L	Q96Q91	SLC4A9	1	1	5.73	1	6.61	0.829
Q96PU5	NEDD4L	Q96QE2	SLC2A13	1	1	5.73	1	6.61	0.829
Q96PU5	NEDD4L	Q96T83	SLC9A7	1	1	5.73	1	6.61	0.829
Q96PU5	NEDD4L	Q9BZC7	ABCA2	1	1	5.73	1	6.61	0.829
Q96PU5	NEDD4L	Q9BZV2	SLC19A3	1	1	5.73	1	6.61	0.829
Q96PU5	NEDD4L	Q9GZU1	MCOLN1	1	1	5.73	1	6.61	0.829
Q96PU5	NEDD4L	Q9GZZ6	CHRNA10	1	1	5.73	1	6.61	0.829
Q96PU5	NEDD4L	Q9H0X9	OSBPL5	1	2.47	2.33	1	6.61	0.829
Q96PU5	NEDD4L	Q9H598	SLC32A1	1	1	5.73	1	6.61	0.829
Q96PU5	NEDD4L	Q9H6F2	TMEM38A	1	1	5.73	1	6.61	0.829
Q96PU5	NEDD4L	Q9H9S3	SEC61A2	1	1	5.73	1	6.61	0.829
Q96PU5	NEDD4L	Q9HBG4	ATP6V0A4	1	1	5.73	1	6.61	0.829
Q96PU5	NEDD4L	Q9HCE7	SMURF1	1	3.17	2.33	2.39	2.8	0.829
Q96PU5	NEDD4L	Q9HCE9	ANO8	1	1	5.73	1	6.61	0.829
Q96PU5	NEDD4L	Q9NP91	SLC6A20	1	1	5.73	1	6.61	0.829
Q96PU5	NEDD4L	Q9NTQ9	GJB4	1	1	5.73	1	6.61	0.829
Q96PU5	NEDD4L	Q9NUM3	SLC39A9	1	1	5.73	1	6.61	0.829
Q96PU5	NEDD4L	Q9NY47	CACNA2D2	1	1	5.73	1	6.61	0.829
Q96PU5	NEDD4L	Q9UHI5	SLC7A8	1	1	5.73	1	6.61	0.829
Q96PU5	NEDD4L	Q7Z6Z7	HUWE1	1	3.18	1.24	1.7	6.61	0.828
Q96PU5	NEDD4L	Q96C24	SYTL4	1	3.17	2.93	1.44	2.8	0.828
Q96PU5	NEDD4L	Q9H2B2	SYT4	1	3.17	2.93	1.44	2.8	0.828
Q96PU5	NEDD4L	P00533	EGFR	1	3.18	2.93	1.87	2.8	0.828
Q96PU5	NEDD4L	P16885	PLCG2	1	3.17	2.93	1.44	2.8	0.828
Q96PU5	NEDD4L	P21579	SYT1	1	3.17	2.93	1.44	2.8	0.828
Q96PU5	NEDD4L	P31751	AKT2	1	3.17	2.93	1.44	2.8	0.828
Q96PU5	NEDD4L	P35462	DRD3	1	3.17	2.93	1.44	2.8	0.828
Q96PU5	NEDD4L	P42229	STAT5A	1	2.47	2.93	1.84	2.8	0.828
Q96PU5	NEDD4L	P51692	STAT5B	1	2.47	2.93	1.84	2.8	0.828
Q96PU5	NEDD4L	P61106	RAB14	1	3.18	2.93	1.44	2.8	0.828
Q96PU5	NEDD4L	Q12866	MERTK	1	3.17	2.93	1.44	2.8	0.828
Q96PU5	NEDD4L	Q12929	EPS8	1	3.17	2.93	1.44	2.8	0.828
Q96PU5	NEDD4L	Q13480	GAB1	1	2.47	2.93	1.84	2.8	0.828
Q96PU5	NEDD4L	Q13555	CAMK2G	1	3.17	2.93	1.44	2.8	0.828
Q96PU5	NEDD4L	Q16512	PKN1	1	3.17	2.93	1.44	2.8	0.828
Q96PU5	NEDD4L	O14578	CIT	1	3.17	2.88	1.44	2.8	0.827
Q96PU5	NEDD4L	O75676	RPS6KA4	1	3.17	2.88	1.44	2.8	0.827
Q96PU5	NEDD4L	P05129	PRKCG	1	3.17	2.33	1.77	2.8	0.827
Q96PU5	NEDD4L	P35590	TIE1	1	3.17	2.88	1.44	2.8	0.827
Q96PU5	NEDD4L	P36507	MAP2K2	1	3.17	2.88	1.44	2.8	0.827
Q96PU5	NEDD4L	P36888	FLT3	1	3.17	2.88	1.44	2.8	0.827
Q96PU5	NEDD4L	P54753	EPHB3	1	3.17	2.88	1.44	2.8	0.827
Q96PU5	NEDD4L	Q02779	MAP3K10	1	3.17	2.88	1.44	2.8	0.827
Q96PU5	NEDD4L	Q07889	SOS1	1	2.47	2.88	1.84	2.8	0.827
Q96PU5	NEDD4L	Q13163	MAP2K5	1	3.18	2.88	1.44	2.8	0.827
Q96PU5	NEDD4L	Q13393	PLD1	1	2.47	1.27	1.77	6.61	0.827
Q96PU5	NEDD4L	Q6DT37	CDC42BPG	1	3.17	2.88	1.44	2.8	0.827
Q96PU5	NEDD4L	Q6SA08	TSSK4	1	3.17	2.88	1.44	2.8	0.827
Q96PU5	NEDD4L	Q7Z3T8	ZFYVE16	1	2.47	4.05	1.68	2.8	0.827
Q96PU5	NEDD4L	Q969T4	UBE2E3	1	3.18	2.33	1.77	2.8	0.827
Q96PU5	NEDD4L	Q96PV0	SYNGAP1	1	3.17	2.88	1.44	2.8	0.827
Q96PU5	NEDD4L	Q99759	MAP3K3	1	3.18	2.88	1.44	2.8	0.827
Q96PU5	NEDD4L	Q9Y2H9	MAST1	1	3.17	2.88	1.44	2.8	0.827
Q96PU5	NEDD4L	P11362	FGFR1	1	3.17	2.93	1.84	2.12	0.826
Q96PU5	NEDD4L	P25100	ADRA1D	1	3.17	2.33	1.44	3.41	0.826
Q96PU5	NEDD4L	P30556	AGTR1	1	3.17	2.33	1.44	3.41	0.826
Q96PU5	NEDD4L	Q86YV5	SGK223	1	3.17	4.05	1	2.8	0.826
Q96PU5	NEDD4L	Q9H3Y6	SRMS	1	3.17	4.05	1	2.8	0.826
Q96PU5	NEDD4L	Q9H792	PEAK1	1	3.17	4.05	1	2.8	0.826
Q96PU5	NEDD4L	P08047	SP1	1	2.47	2.88	1.77	2.8	0.825
Q96PU5	NEDD4L	Q13546	RIPK1	1	3.17	2.88	2.39	2.12	0.825
Q96PU5	NEDD4L	Q13625	TP53BP2	1	3.17	2.88	1.84	2.12	0.825
Q96PU5	NEDD4L	P03372	ESR1	1	2.47	1.27	1.69	6.61	0.824
Q96PU5	NEDD4L	P41231	P2RY2	1	3.17	1.27	1	8.67	0.824
Q96PU5	NEDD4L	P49759	CLK1	1	3.17	4.05	1.29	2.12	0.824
Q96PU5	NEDD4L	P49841	GSK3B	1	3.17	2.93	2.3	2.12	0.824
Q96PU5	NEDD4L	Q07954	LRP1	1	1.73	4.05	1.77	2.8	0.824
Q96PU5	NEDD4L	Q13470	TNK1	1	3.17	4.05	1.29	2.12	0.824
Q96PU5	NEDD4L	O00443	PIK3C2A	1	3.17	1.27	1.29	6.61	0.823
Q96PU5	NEDD4L	O15357	INPPL1	1	3.17	2.88	1.77	2.12	0.823
Q96PU5	NEDD4L	P16871	IL7R	1	1	4.05	1.29	6.61	0.823
Q96PU5	NEDD4L	P17302	GJA1	1	1	5.73	1.77	3.41	0.823
Q96PU5	NEDD4L	P29323	EPHB2	1	3.17	2.88	1.77	2.12	0.823
Q96PU5	NEDD4L	P29376	LTK	1	3.17	2.88	1.77	2.12	0.823
Q96PU5	NEDD4L	P46531	NOTCH1	1	3.18	2.88	1.77	2.12	0.823
Q96PU5	NEDD4L	Q01814	ATP2B2	1	1	5.73	1.77	3.41	0.823
Q96PU5	NEDD4L	Q01970	PLCB3	1	3.17	1.27	1.29	6.61	0.823
Q96PU5	NEDD4L	Q13136	PPFIA1	1	3.18	1.27	1.29	6.61	0.823
Q96PU5	NEDD4L	Q6GQQ9	OTUD7B	1	3.18	1.27	1.29	6.61	0.823
Q96PU5	NEDD4L	Q7Z444	ERAS	1	3.18	1.27	1.29	6.61	0.823
Q96PU5	NEDD4L	Q8IZV2	CMTM8	1	3.18	1.27	1.29	6.61	0.823
Q96PU5	NEDD4L	Q9NQU5	PAK6	1	3.17	1.27	1.29	6.61	0.823
Q96PU5	NEDD4L	Q9UDY8	MALT1	1	1.73	2.33	1.29	6.61	0.823
Q96PU5	NEDD4L	Q9UJM3	ERRFI1	1	3.18	1.13	1.44	6.61	0.823
Q96PU5	NEDD4L	P24928	POLR2A	1	1	2.88	1.77	6.61	0.822
Q96PU5	NEDD4L	Q07960	ARHGAP1	1	1	2.88	1.77	6.61	0.822
Q96PU5	NEDD4L	Q15011	HERPUD1	1	3.18	1.24	1.29	6.61	0.822
Q96PU5	NEDD4L	Q15835	GRK1	1	3.18	2.93	1.29	2.8	0.822
Q96PU5	NEDD4L	P16473	TSHR	1	3.17	2.93	1.29	2.8	0.821
Q96PU5	NEDD4L	P21802	FGFR2	1	3.17	2.93	1.29	2.8	0.821
Q96PU5	NEDD4L	P21917	DRD4	1	3.17	2.93	1.29	2.8	0.821
Q96PU5	NEDD4L	P24530	EDNRB	1	3.17	2.93	1.29	2.8	0.821
Q96PU5	NEDD4L	Q9NS56	TOPORS	1	3.17	2.93	1.29	2.8	0.821
Q96PU5	NEDD4L	Q7KZI7	MARK2	1	3.17	2.88	1.29	2.8	0.82
Q96PU5	NEDD4L	Q8TD19	NEK9	1	3.17	2.88	1.29	2.8	0.82
Q96PU5	NEDD4L	Q92633	LPAR1	1	3.17	2.88	1.29	2.8	0.82
Q96PU5	NEDD4L	Q96PY6	NEK1	1	3.17	2.88	1.29	2.8	0.82
Q96PU5	NEDD4L	Q96SB4	SRPK1	1	3.17	2.88	1.29	2.8	0.82
Q96PU5	NEDD4L	Q9H0K1	SIK2	1	3.17	2.88	1.29	2.8	0.82
Q96PU5	NEDD4L	O00444	PLK4	1	3.17	2.88	1.29	2.8	0.82
Q96PU5	NEDD4L	O60307	MAST3	1	3.17	2.88	1.29	2.8	0.82
Q96PU5	NEDD4L	P07949	RET	1	3.17	2.88	1.69	2.12	0.82
Q96PU5	NEDD4L	P08922	ROS1	1	3.17	2.88	1.29	2.8	0.82
Q96PU5	NEDD4L	P29320	EPHA3	1	3.18	2.88	1.29	2.8	0.82
Q96PU5	NEDD4L	P41279	MAP3K8	1	3.17	2.88	1.29	2.8	0.82
Q96PU5	NEDD4L	P54762	EPHB1	1	3.17	2.88	1.29	2.8	0.82
Q96PU5	NEDD4L	Q16671	AMHR2	1	3.32	2.88	1	3.41	0.82
Q96PU5	NEDD4L	Q16832	DDR2	1	3.17	2.88	1.29	2.8	0.82
Q96PU5	NEDD4L	O75385	ULK1	1	3.17	2.33	1.29	3.41	0.819
Q96PU5	NEDD4L	P21453	S1PR1	1	3.17	2.33	1.29	3.41	0.819
Q96PU5	NEDD4L	P21728	DRD1	1	3.17	2.93	1	3.41	0.818
Q96PU5	NEDD4L	Q96RR4	CAMKK2	1	3.17	2.88	1	3.41	0.817
Q96PU5	NEDD4L	Q9P2D0	IBTK	1	2.47	4.43	1	2.8	0.816
Q96PU5	NEDD4L	Q9Y3M8	STARD13	1	3.18	1.13	1.29	6.61	0.816
Q96PU5	NEDD4L	P14778	IL1R1	1	1.73	4.05	1.29	3.41	0.816
Q96PU5	NEDD4L	O14908	GIPC1	1	1.73	2.93	2.3	3.41	0.815
Q96PU5	NEDD4L	O00305	CACNB4	1	2.47	5.73	1	2.12	0.814
Q96PU5	NEDD4L	P06401	PGR	1	2.47	1.27	1.44	6.61	0.814
Q96PU5	NEDD4L	P20339	RAB5A	1	3.18	2.33	1.44	2.8	0.814
Q96PU5	NEDD4L	P35240	NF2	1	3.17	2.33	1.44	2.8	0.814
Q96PU5	NEDD4L	P54284	CACNB3	1	2.47	5.73	1	2.12	0.814
Q96PU5	NEDD4L	P55085	F2RL1	1	3.17	2.33	1.44	2.8	0.814
Q96PU5	NEDD4L	P62826	RAN	1	3.18	2.33	1.44	2.8	0.814
Q96PU5	NEDD4L	Q04721	NOTCH2	1	3.18	2.33	1.44	2.8	0.814
Q96PU5	NEDD4L	Q08289	CACNB2	1	2.47	5.73	1	2.12	0.814
Q96PU5	NEDD4L	Q15751	HERC1	1	3.17	2.33	1.7	2.8	0.814
Q96PU5	NEDD4L	Q15811	ITSN1	1	3.17	2.33	1.44	2.8	0.814
Q96PU5	NEDD4L	Q9HB89	NMUR1	1	3.17	4.43	1	2.12	0.814
Q96PU5	NEDD4L	Q8NFT2	STEAP2	1	1	4.43	1	6.61	0.813
Q96PU5	NEDD4L	Q969W9	PMEPA1	1	1	5.73	1.84	2.8	0.813
Q96PU5	NEDD4L	Q96RD7	PANX1	1	1	4.43	1	6.61	0.813
Q96PU5	NEDD4L	Q9C0D5	TANC1	1	2.47	1.25	1.44	6.61	0.813
Q96PU5	NEDD4L	P55087	AQP4	1	1	4.43	1	6.61	0.813
Q96PU5	NEDD4L	Q05193	DNM1	1	2.47	2.33	1.84	2.8	0.813
Q96PU5	NEDD4L	Q12879	GRIN2A	1	1	5.73	1.84	2.8	0.813
Q96PU5	NEDD4L	Q13224	GRIN2B	1	1	5.73	1.84	2.8	0.813
Q96PU5	NEDD4L	Q14500	KCNJ12	1	1	5.73	1.84	2.8	0.813
Q96PU5	NEDD4L	Q16795	NDUFA9	1	1	4.43	1	6.61	0.813
Q96PU5	NEDD4L	O15105	SMAD7	1	3.32	2.33	1.77	2.12	0.812
Q96PU5	NEDD4L	P05412	JUN	1	3.18	2.33	1.84	2.12	0.812
Q96PU5	NEDD4L	O14543	SOCS3	1	2.47	2.33	1.77	2.8	0.811
Q96PU5	NEDD4L	O14640	DVL1	1	3.18	2.93	1.44	2.12	0.811
Q96PU5	NEDD4L	O15399	GRIN2D	1	1	5.73	1.77	2.8	0.811
Q96PU5	NEDD4L	O95477	ABCA1	1	1	5.73	1.77	2.8	0.811
Q96PU5	NEDD4L	P13569	CFTR	1	1	5.73	1.77	2.8	0.811
Q96PU5	NEDD4L	P14672	SLC2A4	1	1	5.73	1.77	2.8	0.811
Q96PU5	NEDD4L	P50570	DNM2	1	2.47	2.33	1.77	2.8	0.811
Q96PU5	NEDD4L	P63252	KCNJ2	1	1	5.73	1.77	2.8	0.811
Q96PU5	NEDD4L	P78352	DLG4	1	3.17	2.33	2.39	2.12	0.811
Q96PU5	NEDD4L	Q05586	GRIN1	1	1	5.73	1.77	2.8	0.811
Q96PU5	NEDD4L	Q13705	ACVR2B	1	3.32	4.05	1	2.12	0.811
Q96PU5	NEDD4L	Q96J02	ITCH	1	3.17	2.33	2.17	2.12	0.811
Q96PU5	NEDD4L	Q9Y698	CACNG2	1	1	5.73	1.77	2.8	0.811
Q96PU5	NEDD4L	Q9Y6H5	SNCAIP	1	2.47	2.33	1.77	2.8	0.811
Q96PU5	NEDD4L	Q9Y345	SLC6A5	1	1	5.73	1.77	2.8	0.811
Q96PU5	NEDD4L	Q9Y4H2	IRS2	1	2.47	2.93	2.39	2.12	0.81
Q96PU5	NEDD4L	P22607	FGFR3	1	3.17	2.93	1.44	2.12	0.81
Q96PU5	NEDD4L	P62993	GRB2	1	3.17	2.93	1.87	2.12	0.81
Q96PU5	NEDD4L	Q86UR5	RIMS1	1	3.17	2.93	1.44	2.12	0.81
Q96PU5	NEDD4L	Q5TAH2	SLC9C2	1	1.73	5.73	1	2.8	0.809
Q96PU5	NEDD4L	Q99962	SH3GL2	1	3.17	2.33	1.77	2.12	0.809
Q96PU5	NEDD4L	Q9BXL7	CARD11	1	3.17	2.88	1.44	2.12	0.809
Q96PU5	NEDD4L	Q9NQW8	CNGB3	1	1.73	5.73	1	2.8	0.809
Q96PU5	NEDD4L	Q9NZQ3	NCKIPSD	1	3.17	2.88	1.44	2.12	0.809
Q96PU5	NEDD4L	Q9UNN5	FAF1	1	3.18	2.88	1.44	2.12	0.809
Q96PU5	NEDD4L	O15350	TP73	1	3.32	2.33	1.69	2.12	0.809
Q96PU5	NEDD4L	P01730	CD4	1	1	2.93	1.44	6.61	0.809
Q96PU5	NEDD4L	P04049	RAF1	1	3.17	2.33	1.77	2.12	0.809
Q96PU5	NEDD4L	P08588	ADRB1	1	3.17	2.33	1.77	2.12	0.809
Q96PU5	NEDD4L	P21709	EPHA1	1	3.17	2.88	1.44	2.12	0.809
Q96PU5	NEDD4L	P54727	RAD23B	1	3.18	2.88	1.44	2.12	0.809
Q96PU5	NEDD4L	Q04759	PRKCQ	1	3.17	2.88	1.44	2.12	0.809
Q96PU5	NEDD4L	Q13418	ILK	1	3.17	2.88	1.44	2.12	0.809
Q96PU5	NEDD4L	Q13485	SMAD4	1	3.32	2.33	2.2	2.12	0.809
Q96PU5	NEDD4L	Q14028	CNGB1	1	1.73	5.73	1	2.8	0.809
Q96PU5	NEDD4L	Q16584	MAP3K11	1	3.17	2.88	1.44	2.12	0.809
Q96PU5	NEDD4L	Q4G0N8	SLC9C1	1	1.73	5.73	1	2.8	0.809
Q96PU5	NEDD4L	A9Z1Z3	FER1L4	1	3.17	1	1	8.67	0.808
Q96PU5	NEDD4L	E7ERA6	RNF223	1	3.17	1	1	8.67	0.808
Q96PU5	NEDD4L	O14492	SH2B2	1	2.47	2.93	2.3	2.12	0.808
Q96PU5	NEDD4L	P0C1S8	WEE2	1	3.17	4.05	1	2.12	0.808
Q96PU5	NEDD4L	P10275	AR	1	2.47	2.33	1.69	2.8	0.808
Q96PU5	NEDD4L	P29122	PCSK6	1	3.18	4.05	1	2.12	0.808
Q96PU5	NEDD4L	P42681	TXK	1	3.17	4.05	1	2.12	0.808
Q96PU5	NEDD4L	Q10567	AP1B1	1	3.17	4.05	1	2.12	0.808
Q96PU5	NEDD4L	Q14451	GRB7	1	2.47	2.93	1.77	2.12	0.808
Q96PU5	NEDD4L	Q15628	TRADD	1	1	2.88	1.44	6.61	0.808
Q96PU5	NEDD4L	Q92529	SHC3	1	2.47	2.93	2.3	2.12	0.808
Q96PU5	NEDD4L	Q8IZY2	ABCA7	1	1	4.05	1	6.61	0.807
Q96PU5	NEDD4L	Q8NER5	ACVR1C	1	3.32	2.88	1	2.8	0.807
Q96PU5	NEDD4L	Q8WWM9	CYGB	1	1	4.05	1	6.61	0.807
Q96PU5	NEDD4L	Q96QU8	XPO6	1	1	4.05	1	6.61	0.807
Q96PU5	NEDD4L	Q9BZZ5	API5	1	1	4.05	1	6.61	0.807
Q96PU5	NEDD4L	O75146	HIP1R	1	3.18	2.33	1.29	2.8	0.807
Q96PU5	NEDD4L	O75436	VPS26A	1	1	4.05	1	6.61	0.807
Q96PU5	NEDD4L	P08247	SYP	1	3.18	2.33	1.29	2.8	0.807
Q96PU5	NEDD4L	P17900	GM2A	1	1	4.05	1	6.61	0.807
Q96PU5	NEDD4L	Q13492	PICALM	1	3.18	2.33	1.29	2.8	0.807
Q96PU5	NEDD4L	O00155	GPR25	1	3.17	1.27	1	6.61	0.806
Q96PU5	NEDD4L	O00237	RNF103	1	3.17	1.27	1	6.61	0.806
Q96PU5	NEDD4L	O00398	P2RY10	1	3.17	1.27	1	6.61	0.806
Q96PU5	NEDD4L	O43193	MLNR	1	3.17	1.27	1	6.61	0.806
Q96PU5	NEDD4L	O43613	HCRTR1	1	3.17	1.27	1	6.61	0.806
Q96PU5	NEDD4L	O60494	CUBN	1	1.73	2.33	1	6.61	0.806
Q96PU5	NEDD4L	O60566	BUB1B	1	3.17	1.27	1	6.61	0.806
Q96PU5	NEDD4L	O75131	CPNE3	1	3.17	2.33	1.29	2.8	0.806
Q96PU5	NEDD4L	O75150	RNF40	1	3.17	1.27	1	6.61	0.806
Q96PU5	NEDD4L	O95153	BZRAP1	1	3.17	1.27	1	6.61	0.806
Q96PU5	NEDD4L	O95800	GPR75	1	3.17	1.27	1	6.61	0.806
Q96PU5	NEDD4L	P15498	VAV1	1	3.17	2.33	2.2	2.12	0.806
Q96PU5	NEDD4L	P20594	NPR2	1	3.17	1.27	1	6.61	0.806
Q96PU5	NEDD4L	P21554	CNR1	1	3.17	1.27	1	6.61	0.806
Q96PU5	NEDD4L	P22612	PRKACG	1	3.17	1.27	1	6.61	0.806
Q96PU5	NEDD4L	P28335	HTR2C	1	3.17	2.33	1.29	2.8	0.806
Q96PU5	NEDD4L	P30968	GNRHR	1	3.17	1.27	1	6.61	0.806
Q96PU5	NEDD4L	P32246	CCR1	1	3.17	1.27	1	6.61	0.806
Q96PU5	NEDD4L	P32298	GRK4	1	3.18	1.27	1	6.61	0.806
Q96PU5	NEDD4L	P32302	CXCR5	1	3.17	1.27	1	6.61	0.806
Q96PU5	NEDD4L	P43250	GRK6	1	3.18	1.27	1	6.61	0.806
Q96PU5	NEDD4L	P43657	LPAR6	1	3.17	1.27	1	6.61	0.806
Q96PU5	NEDD4L	P46663	BDKRB1	1	3.17	1.27	1	6.61	0.806
Q96PU5	NEDD4L	P47211	GALR1	1	3.17	1.27	1	6.61	0.806
Q96PU5	NEDD4L	P49238	CX3CR1	1	3.17	1.27	1	6.61	0.806
Q96PU5	NEDD4L	P49682	CXCR3	1	3.17	1.27	1	6.61	0.806
Q96PU5	NEDD4L	P49683	PRLHR	1	3.17	1.27	1	6.61	0.806
Q96PU5	NEDD4L	P51679	CCR4	1	3.17	1.27	1	6.61	0.806
Q96PU5	NEDD4L	P51685	CCR8	1	3.17	1.27	1	6.61	0.806
Q96PU5	NEDD4L	P51686	CCR9	1	3.17	1.27	1	6.61	0.806
Q96PU5	NEDD4L	P51817	PRKX	1	3.17	1.27	1	6.61	0.806
Q96PU5	NEDD4L	P52198	RND2	1	3.18	1.27	1	6.61	0.806
Q96PU5	NEDD4L	Q01726	MC1R	1	3.17	1.27	1	6.61	0.806
Q96PU5	NEDD4L	Q14012	CAMK1	1	3.17	2.33	1.29	2.8	0.806
Q96PU5	NEDD4L	Q14CZ8	HEPACAM	1	1.73	2.33	1	6.61	0.806
Q96PU5	NEDD4L	Q15391	P2RY14	1	3.17	1.27	1	6.61	0.806
Q96PU5	NEDD4L	Q15759	MAPK11	1	3.17	1.27	1	6.61	0.806
Q96PU5	NEDD4L	Q49SQ1	GPR33	1	3.17	1.27	1	6.61	0.806
Q96PU5	NEDD4L	Q4LDE5	SVEP1	1	2.47	1.27	1.29	6.61	0.806
Q96PU5	NEDD4L	Q5HYK7	SH3D19	1	3.17	2.33	1.29	2.8	0.806
Q96PU5	NEDD4L	Q5S007	LRRK2	1	3.17	1.27	1	6.61	0.806
Q96PU5	NEDD4L	Q6P5Z2	PKN3	1	3.17	1.27	1	6.61	0.806
Q96PU5	NEDD4L	Q7L7X3	TAOK1	1	3.17	1.27	1	6.61	0.806
Q96PU5	NEDD4L	Q7Z2Y5	NRK	1	3.17	1.27	1	6.61	0.806
Q96PU5	NEDD4L	Q86UL8	MAGI2	1	2.47	1.27	1.29	6.61	0.806
Q96PU5	NEDD4L	Q8IWR1	TRIM59	1	3.17	1.27	1	6.61	0.806
Q96PU5	NEDD4L	Q8NGU9	GPR150	1	3.17	1.27	1	6.61	0.806
Q96PU5	NEDD4L	Q8TDS5	OXER1	1	3.17	1.27	1	6.61	0.806
Q96PU5	NEDD4L	Q8TDT2	GPR152	1	3.17	1.27	1	6.61	0.806
Q96PU5	NEDD4L	Q8TDV2	GPR148	1	3.17	1.27	1	6.61	0.806
Q96PU5	NEDD4L	Q8TE49	OTUD7A	1	3.18	1.27	1	6.61	0.806
Q96PU5	NEDD4L	Q8WU17	RNF139	1	3.17	1.27	1	6.61	0.806
Q96PU5	NEDD4L	Q8WXD0	RXFP2	1	3.17	1.27	1	6.61	0.806
Q96PU5	NEDD4L	Q96AM1	MRGPRF	1	3.17	1.27	1	6.61	0.806
Q96PU5	NEDD4L	Q96HU1	SGSM3	1	3.17	1.27	1	6.61	0.806
Q96PU5	NEDD4L	Q96MT1	RNF145	1	3.17	1.27	1	6.61	0.806
Q96PU5	NEDD4L	Q9BT88	SYT11	1	3.17	2.33	1.29	2.8	0.806
Q96PU5	NEDD4L	Q9BW83	IFT27	1	3.18	1.27	1	6.61	0.806
Q96PU5	NEDD4L	Q9BXC1	GPR174	1	3.17	1.27	1	6.61	0.806
Q96PU5	NEDD4L	Q9BXU1	STK31	1	3.17	1.27	1	6.61	0.806
Q96PU5	NEDD4L	Q9BYZ6	RHOBTB2	1	3.18	1.27	1	6.61	0.806
Q96PU5	NEDD4L	Q9BZ29	DOCK9	1	2.47	1.27	1.29	6.61	0.806
Q96PU5	NEDD4L	Q9H2K8	TAOK3	1	3.17	1.27	1	6.61	0.806
Q96PU5	NEDD4L	Q9NZQ0	DNAJC27	1	3.18	1.27	1	6.61	0.806
Q96PU5	NEDD4L	Q9UBY5	LPAR3	1	3.17	1.27	1	6.61	0.806
Q96PU5	NEDD4L	Q9ULT6		1	3.17	1.27	1	6.61	0.806
Q96PU5	NEDD4L	Q9Y252	RNF6	1	3.17	1.27	1	6.61	0.806
Q96PU5	NEDD4L	Q9Y2T6	GPR55	1	3.17	1.27	1	6.61	0.806
Q96PU5	NEDD4L	Q9Y2J2	EPB41L3	1	3.17	1.25	1	6.61	0.805
Q96PU5	NEDD4L	A2A2Y4	FRMD3	1	3.17	1.25	1	6.61	0.805
Q96PU5	NEDD4L	A6NFC9	OR2W5	1	3.17	2.93	1	2.8	0.805
Q96PU5	NEDD4L	O14718	RRH	1	3.17	2.93	1	2.8	0.805
Q96PU5	NEDD4L	O75916	RGS9	1	3.18	2.93	1	2.8	0.805
Q96PU5	NEDD4L	O94812	BAIAP3	1	3.17	2.93	1	2.8	0.805
Q96PU5	NEDD4L	O95716	RAB3D	1	3.18	2.93	1	2.8	0.805
Q96PU5	NEDD4L	P03999	OPN1SW	1	3.17	2.93	1	2.8	0.805
Q96PU5	NEDD4L	P20336	RAB3A	1	3.18	2.93	1	2.8	0.805
Q96PU5	NEDD4L	P21730	C5AR1	1	3.17	2.93	1	2.8	0.805
Q96PU5	NEDD4L	P25929	NPY1R	1	3.17	2.93	1	2.8	0.805
Q96PU5	NEDD4L	P30954	OR10J1	1	3.17	2.93	1	2.8	0.805
Q96PU5	NEDD4L	P35372	OPRM1	1	3.17	2.93	1	2.8	0.805
Q96PU5	NEDD4L	P41145	OPRK1	1	3.17	2.93	1	2.8	0.805
Q96PU5	NEDD4L	P47901	AVPR1B	1	3.17	2.93	1	2.8	0.805
Q96PU5	NEDD4L	P51582	P2RY4	1	3.17	2.93	1	2.8	0.805
Q96PU5	NEDD4L	P58170	OR1D5	1	3.17	2.93	1	2.8	0.805
Q96PU5	NEDD4L	Q02846	GUCY2D	1	3.17	2.93	1	2.8	0.805
Q96PU5	NEDD4L	Q13873	BMPR2	1	3.32	2.88	1.29	2.12	0.805
Q96PU5	NEDD4L	Q16760	DGKD	1	3.18	2.93	1	2.8	0.805
Q96PU5	NEDD4L	Q70Z35	PREX2	1	3.18	1.24	1	6.61	0.805
Q96PU5	NEDD4L	Q8IVU3	HERC6	1	3.17	1.25	1	6.61	0.805
Q96PU5	NEDD4L	Q8N5V2	NGEF	1	3.17	1.25	1	6.61	0.805
Q96PU5	NEDD4L	Q8NB66	UNC13C	1	3.17	2.93	1	2.8	0.805
Q96PU5	NEDD4L	Q8NEV4	MYO3A	1	3.17	2.93	1	2.8	0.805
Q96PU5	NEDD4L	Q8NGJ6	OR51A4	1	3.17	2.93	1	2.8	0.805
Q96PU5	NEDD4L	Q8NGJ7	OR51A2	1	3.17	2.93	1	2.8	0.805
Q96PU5	NEDD4L	Q8NGJ8	OR51S1	1	3.17	2.93	1	2.8	0.805
Q96PU5	NEDD4L	Q8NGJ9	OR51T1	1	3.17	2.93	1	2.8	0.805
Q96PU5	NEDD4L	Q8NGK6	OR52I1	1	3.17	2.93	1	2.8	0.805
Q96PU5	NEDD4L	Q8NH64	OR51A7	1	3.17	2.93	1	2.8	0.805
Q96PU5	NEDD4L	Q8NH67	OR52I2	1	3.17	2.93	1	2.8	0.805
Q96PU5	NEDD4L	Q8TDV5	GPR119	1	3.17	2.93	1	2.8	0.805
Q96PU5	NEDD4L	Q8TDW5	SYTL5	1	3.17	2.93	1	2.8	0.805
Q96PU5	NEDD4L	Q8WTQ7	GRK7	1	3.18	2.93	1	2.8	0.805
Q96PU5	NEDD4L	Q8WZA2	RAPGEF4	1	3.18	2.93	1	2.8	0.805
Q96PU5	NEDD4L	Q92574	TSC1	1	1	2.33	1.29	8.67	0.805
Q96PU5	NEDD4L	Q92824	PCSK5	1	3.18	2.93	1	2.8	0.805
Q96PU5	NEDD4L	Q96J92	WNK4	1	3.17	2.93	1	2.8	0.805
Q96PU5	NEDD4L	Q96LB1	MRGPRX2	1	3.17	2.93	1	2.8	0.805
Q96PU5	NEDD4L	Q9H0H5	RACGAP1	1	2.47	2.93	1.29	2.8	0.805
Q96PU5	NEDD4L	Q9H1Y3	OPN3	1	3.17	2.93	1	2.8	0.805
Q96PU5	NEDD4L	Q9H244	P2RY12	1	3.17	2.93	1	2.8	0.805
Q96PU5	NEDD4L	Q9H2C8	OR51V1	1	3.17	2.93	1	2.8	0.805
Q96PU5	NEDD4L	Q9H4A3	WNK1	1	3.17	2.93	1	2.8	0.805
Q96PU5	NEDD4L	Q9HC10	OTOF	1	3.17	2.93	1	2.8	0.805
Q96PU5	NEDD4L	Q9HC29	NOD2	1	3.17	2.93	1	2.8	0.805
Q96PU5	NEDD4L	Q9NPP4	NLRC4	1	3.17	2.93	1	2.8	0.805
Q96PU5	NEDD4L	Q9NZJ5	EIF2AK3	1	3.17	2.93	1	2.8	0.805
Q96PU5	NEDD4L	P49711	CTCF	1	2.47	2.88	1.29	2.8	0.804
Q96PU5	NEDD4L	Q15375	EPHA7	1	3.18	2.88	1	2.8	0.804
Q96PU5	NEDD4L	O15021	MAST4	1	3.17	2.88	1	2.8	0.803
Q96PU5	NEDD4L	O15492	RGS16	1	3.18	2.93	1.29	2.12	0.803
Q96PU5	NEDD4L	O60229	KALRN	1	3.17	2.88	1	2.8	0.803
Q96PU5	NEDD4L	O95382	MAP3K6	1	3.17	2.88	1	2.8	0.803
Q96PU5	NEDD4L	P22455	FGFR4	1	3.17	2.93	1.29	2.12	0.803
Q96PU5	NEDD4L	P25092	GUCY2C	1	3.17	2.88	1	2.8	0.803
Q96PU5	NEDD4L	P28223	HTR2A	1	3.17	2.93	1.29	2.12	0.803
Q96PU5	NEDD4L	P33981	TTK	1	3.17	2.88	1	2.8	0.803
Q96PU5	NEDD4L	P35568	IRS1	1	2.47	2.88	2.2	2.12	0.803
Q96PU5	NEDD4L	P49761	CLK3	1	3.17	2.88	1	2.8	0.803
Q96PU5	NEDD4L	P53667	LIMK1	1	3.17	2.88	1	2.8	0.803
Q96PU5	NEDD4L	P54760	EPHB4	1	3.17	2.88	1	2.8	0.803
Q96PU5	NEDD4L	P57059	SIK1	1	3.17	2.88	1	2.8	0.803
Q96PU5	NEDD4L	P58418	CLRN1	1	1	2.93	1	8.67	0.803
Q96PU5	NEDD4L	P78362	SRPK2	1	3.17	2.88	1	2.8	0.803
Q96PU5	NEDD4L	Q01973	ROR1	1	3.17	2.88	1	2.8	0.803
Q96PU5	NEDD4L	Q13009	TIAM1	1	2.47	2.33	1.29	3.41	0.803
Q96PU5	NEDD4L	Q15208	STK38	1	3.17	2.88	1	2.8	0.803
Q96PU5	NEDD4L	Q15569	TESK1	1	3.17	2.88	1	2.8	0.803
Q96PU5	NEDD4L	Q5JZY3	EPHA10	1	3.17	2.88	1	2.8	0.803
Q96PU5	NEDD4L	Q9Y5W8	SNX13	1	3.18	2.33	1	3.41	0.803
Q96PU5	NEDD4L	Q9Y468	L3MBTL1	1	3.17	2.88	1	2.8	0.803
Q96PU5	NEDD4L	Q9Y5S2	CDC42BPB	1	3.17	2.88	1	2.8	0.803
Q96PU5	NEDD4L	Q9Y616	IRAK3	1	3.17	2.88	1	2.8	0.803
Q96PU5	NEDD4L	Q5VST9	OBSCN	1	3.17	2.88	1	2.8	0.803
Q96PU5	NEDD4L	Q5VT25	CDC42BPA	1	3.17	2.88	1	2.8	0.803
Q96PU5	NEDD4L	Q6P3R8	NEK5	1	3.17	2.88	1	2.8	0.803
Q96PU5	NEDD4L	Q6XUX3	DSTYK	1	3.17	2.88	1	2.8	0.803
Q96PU5	NEDD4L	Q86SG6	NEK8	1	3.17	2.88	1	2.8	0.803
Q96PU5	NEDD4L	Q86UX6	STK32C	1	3.17	2.88	1	2.8	0.803
Q96PU5	NEDD4L	Q8NGE0	OR10AD1	1	1	2.93	1	8.67	0.803
Q96PU5	NEDD4L	Q8TD08	MAPK15	1	3.17	2.88	1	2.8	0.803
Q96PU5	NEDD4L	Q8TF76	GSG2	1	3.17	2.88	1	2.8	0.803
Q96PU5	NEDD4L	Q8WZ42	TTN	1	3.17	2.88	1	2.8	0.803
Q96PU5	NEDD4L	Q96PF2	TSSK2	1	3.17	2.88	1	2.8	0.803
Q96PU5	NEDD4L	Q96Q40	CDK15	1	3.17	2.88	1	2.8	0.803
Q96PU5	NEDD4L	Q96S53	TESK2	1	3.17	2.88	1	2.8	0.803
Q96PU5	NEDD4L	Q99717	SMAD5	1	3.32	1.27	1.77	3.41	0.803
Q96PU5	NEDD4L	Q9BXA7	TSSK1B	1	3.17	2.88	1	2.8	0.803
Q96PU5	NEDD4L	Q9BYB0	SHANK3	1	3.17	2.88	1	2.8	0.803
Q96PU5	NEDD4L	Q9BYC5	FUT8	1	3.17	2.88	1	2.8	0.803
Q96PU5	NEDD4L	Q9C000	NLRP1	1	3.17	2.88	1	2.8	0.803
Q96PU5	NEDD4L	Q9H093	NUAK2	1	3.17	2.93	1.29	2.12	0.803
Q96PU5	NEDD4L	Q9NQ87	HEYL	1	2.47	2.33	1.68	3.41	0.803
Q96PU5	NEDD4L	Q9NR20	DYRK4	1	3.17	2.88	1	2.8	0.803
Q96PU5	NEDD4L	Q9NRH2	SNRK	1	3.17	2.88	1	2.8	0.803
Q96PU5	NEDD4L	Q9NS91	RAD18	1	3.17	2.88	1	2.8	0.803
Q96PU5	NEDD4L	Q9NWZ3	IRAK4	1	3.17	2.88	1	2.8	0.803
Q96PU5	NEDD4L	Q9NY57	STK32B	1	3.17	2.88	1	2.8	0.803
Q96PU5	NEDD4L	Q9NYV8	TAS2R14	1	1	2.93	1	8.67	0.803
Q96PU5	NEDD4L	Q9P0L2	MARK1	1	3.17	2.88	1	2.8	0.803
Q96PU5	NEDD4L	Q9P289	MST4	1	3.17	2.88	1	2.8	0.803
Q96PU5	NEDD4L	Q8IVT5	KSR1	1	3.17	2.88	1.29	2.12	0.802
Q96PU5	NEDD4L	Q9NR80	ARHGEF4	1	3.17	2.88	1.29	2.12	0.802
Q96PU5	NEDD4L	O95747	OXSR1	1	3.17	2.88	1.29	2.12	0.802
Q96PU5	NEDD4L	P06239	LCK	1	3.17	4.43	1.69	1.06	0.802
Q96PU5	NEDD4L	P06241	FYN	1	3.17	4.43	1.69	1.06	0.802
Q96PU5	NEDD4L	P08195	SLC3A2	1	1	5.73	1.29	3.41	0.802
Q96PU5	NEDD4L	P08912	CHRM5	1	3.17	2.33	1	3.41	0.802
Q96PU5	NEDD4L	P25101	EDNRA	1	3.17	2.33	1	3.41	0.802
Q96PU5	NEDD4L	P29475	NOS1	1	1.73	2.93	1.77	2.8	0.802
Q96PU5	NEDD4L	P49069	CAMLG	1	1	2.93	1.29	6.61	0.802
Q96PU5	NEDD4L	P49760	CLK2	1	3.17	2.88	1.29	2.12	0.802
Q96PU5	NEDD4L	P78560	CRADD	1	3.17	2.88	1.29	2.12	0.802
Q96PU5	NEDD4L	P98177	FOXO4	1	1	2.93	1.29	6.61	0.802
Q96PU5	NEDD4L	Q06187	BTK	1	3.18	4.05	1.84	1.06	0.802
Q96PU5	NEDD4L	Q06418	TYRO3	1	3.17	2.88	1.29	2.12	0.802
Q96PU5	NEDD4L	Q09013	DMPK	1	3.17	2.88	1.29	2.12	0.802
Q96PU5	NEDD4L	Q14644	RASA3	1	3.18	5.73	1.29	1.06	0.802
Q96PU5	NEDD4L	Q9Y463	DYRK1B	1	3.17	2.88	1.29	2.12	0.802
Q96PU5	NEDD4L	Q9ULK0	GRID1	1	1	5.73	1.29	3.41	0.802
Q96PU5	NEDD4L	Q8IZD9	DOCK3	1	1	2.88	1.29	6.61	0.801
Q96PU5	NEDD4L	O75593	FOXH1	1	1	2.88	1.29	6.61	0.801
Q96PU5	NEDD4L	P27694	RPA1	1	1	2.88	1.29	6.61	0.801
Q96PU5	NEDD4L	P46063	RECQL	1	1	2.88	1.29	6.61	0.801
Q96PU5	NEDD4L	P53396	ACLY	1	1	2.88	1.29	6.61	0.801
Q96PU5	NEDD4L	P98164	LRP2	1	1.73	2.88	1.77	2.8	0.801
Q96PU5	NEDD4L	Q9Y5W5	WIF1	1	2.47	2.88	1	3.41	0.8
Q96PU5	NEDD4L	O94973	AP2A2	1	3.17	4.05	1.77	1.06	0.799
Q96PU5	NEDD4L	P07947	YES1	1	3.17	4.05	1.77	1.06	0.799
Q96PU5	NEDD4L	P42680	TEC	1	3.18	4.05	1.77	1.06	0.799
Q96PU5	NEDD4L	P51451	BLK	1	3.17	4.05	1.77	1.06	0.799
Q96PU5	NEDD4L	O75145	PPFIA3	1	3.18	1.13	1	6.61	0.798
Q96PU5	NEDD4L	O75334	PPFIA2	1	3.18	1.13	1	6.61	0.798
Q96PU5	NEDD4L	Q9Y679	AUP1	1	3.17	1.13	1	6.61	0.798
Q96PU5	NEDD4L	Q86YS7	C2CD5	1	3.17	1.13	1	6.61	0.798
Q96PU5	NEDD4L	Q8IYU2	HACE1	1	3.17	1.13	1	6.61	0.798
Q96PU5	NEDD4L	Q8N8V4	ANKS4B	1	3.17	1.13	1	6.61	0.798
Q96PU5	NEDD4L	Q8N9V3	WDSUB1	1	3.18	1.13	1	6.61	0.798
Q96PU5	NEDD4L	Q92870	APBB2	1	2.47	2.33	1.44	2.8	0.797
Q96PU5	NEDD4L	Q92974	ARHGEF2	1	2.47	2.33	1.44	2.8	0.797
Q96PU5	NEDD4L	Q99490	AGAP2	1	2.47	2.33	1.44	2.8	0.797
Q96PU5	NEDD4L	P10276	RARA	1	2.47	2.33	1.44	2.8	0.797
Q96PU5	NEDD4L	P19174	PLCG1	1	3.17	1.27	2.2	3.41	0.797
Q96PU5	NEDD4L	P27540	ARNT	1	2.47	2.33	1.44	2.8	0.797
Q96PU5	NEDD4L	P36956	SREBF1	1	2.47	2.33	1.44	2.8	0.797
Q96PU5	NEDD4L	Q07869	PPARA	1	2.47	2.33	1.44	2.8	0.797
Q96PU5	NEDD4L	O14983	ATP2A1	1	1	5.73	1.44	2.8	0.796
Q96PU5	NEDD4L	P04626	ERBB2	1	3.18	4.05	1.69	1.06	0.796
Q96PU5	NEDD4L	P07948	LYN	1	3.17	4.05	1.69	1.06	0.796
Q96PU5	NEDD4L	P11166	SLC2A1	1	1	5.73	1.44	2.8	0.796
Q96PU5	NEDD4L	P12931	SRC	1	3.17	4.05	1.69	1.06	0.796
Q96PU5	NEDD4L	P16615	ATP2A2	1	1	5.73	1.44	2.8	0.796
Q96PU5	NEDD4L	P24046	GABRR1	1	1	5.73	1.44	2.8	0.796
Q96PU5	NEDD4L	P30531	SLC6A1	1	1	5.73	1.44	2.8	0.796
Q96PU5	NEDD4L	P42261	GRIA1	1	1	5.73	1.44	2.8	0.796
Q96PU5	NEDD4L	P42262	GRIA2	1	1	5.73	1.44	2.8	0.796
Q96PU5	NEDD4L	P42263	GRIA3	1	1	5.73	1.44	2.8	0.796
Q96PU5	NEDD4L	P43405	SYK	1	3.17	4.05	1.69	1.06	0.796
Q96PU5	NEDD4L	P48048	KCNJ1	1	1	5.73	1.87	2.8	0.796
Q96PU5	NEDD4L	P48050	KCNJ4	1	1	5.73	1.44	2.8	0.796
Q96PU5	NEDD4L	P48067	SLC6A9	1	1	5.73	1.44	2.8	0.796
Q96PU5	NEDD4L	P78508	KCNJ10	1	1	5.73	1.44	2.8	0.796
Q96PU5	NEDD4L	Q01362	MS4A2	1	1	5.73	1.44	2.8	0.796
Q96PU5	NEDD4L	Q14289	PTK2B	1	3.17	4.05	1.69	1.06	0.796
Q96PU5	NEDD4L	Q8TEL6	TRPC4AP	1	1	5.73	1.44	2.8	0.796
Q96PU5	NEDD4L	Q6ZVM7	TOM1L2	1	3.18	2.33	1.7	2.12	0.795
Q96PU5	NEDD4L	Q92783	STAM	1	3.18	2.33	1.44	2.12	0.795
Q96PU5	NEDD4L	Q969H4	CNKSR1	1	3.17	2.33	1.44	2.12	0.795
Q96PU5	NEDD4L	Q9H0T7	RAB17	1	3.18	2.33	1.44	2.12	0.795
Q96PU5	NEDD4L	Q9H422	HIPK3	1	3.17	2.33	1.44	2.12	0.795
Q96PU5	NEDD4L	O00499	BIN1	1	3.17	2.33	1.44	2.12	0.795
Q96PU5	NEDD4L	P01111	NRAS	1	3.18	2.33	1.44	2.12	0.795
Q96PU5	NEDD4L	P49840	GSK3A	1	3.17	2.33	1.87	2.12	0.795
Q96PU5	NEDD4L	Q15907	RAB11B	1	3.18	2.33	1.44	2.12	0.795
Q96PU5	NEDD4L	P04150	NR3C1	1	2.47	2.33	1.84	2.12	0.794
Q96PU5	NEDD4L	O14939	PLD2	1	1	2.33	1.44	6.61	0.793
Q96PU5	NEDD4L	O60603	TLR2	1	1	2.33	1.44	6.61	0.793
Q96PU5	NEDD4L	P10415	BCL2	1	2.47	2.93	1.44	2.12	0.793
Q96PU5	NEDD4L	P12270	TPR	1	1	2.33	1.44	6.61	0.793
Q96PU5	NEDD4L	P15172	MYOD1	1	2.47	2.93	1.44	2.12	0.793
Q96PU5	NEDD4L	P49792	RANBP2	1	1	2.33	1.44	6.61	0.793
Q96PU5	NEDD4L	Q13045	FLII	1	1	2.33	1.44	6.61	0.793
Q96PU5	NEDD4L	Q13144	EIF2B5	1	1	2.33	1.44	6.61	0.793
Q96PU5	NEDD4L	Q9NQT8	KIF13B	1	1	2.33	1.44	6.61	0.793
Q96PU5	NEDD4L	Q9Y5L0	TNPO3	1	1	2.33	1.44	6.61	0.793
Q96PU5	NEDD4L	P49815	TSC2	1	2.47	2.33	1.77	2.12	0.792
Q96PU5	NEDD4L	Q13972	RASGRF1	1	2.47	2.33	2.3	2.12	0.792
Q96PU5	NEDD4L	B1APH4	ZNF487	1	2.47	1	1	8.67	0.791
Q96PU5	NEDD4L	C9JN71		1	2.47	1	1	8.67	0.791
Q96PU5	NEDD4L	E7ETH6	ZNF587B	1	2.47	1	1	8.67	0.791
Q96PU5	NEDD4L	O60500	NPHS1	1	1.73	4.43	1	2.8	0.791
Q96PU5	NEDD4L	C9J798	RASA4B	1	3.18	1	1	6.61	0.79
Q96PU5	NEDD4L	O95049		1	2.47	1	1.29	6.61	0.79
Q96PU5	NEDD4L	O95398	RAPGEF3	1	3.18	1	1	6.61	0.79
Q96PU5	NEDD4L	Q0JRZ9	FCHO2	1	3.18	1	1	6.61	0.79
Q96PU5	NEDD4L	Q13796	SHROOM2	1	1.73	5.73	1	2.12	0.79
Q96PU5	NEDD4L	Q6ZW76	ANKS3	1	3.18	1	1	6.61	0.79
Q96PU5	NEDD4L	Q96S97	MYADM	1	3.18	1	1	6.61	0.79
Q96PU5	NEDD4L	Q9H6K1	C6orf106	1	3.18	1	1	6.61	0.79
Q96PU5	NEDD4L	Q5T0B9	ZNF362	1	2.47	1.27	1	6.61	0.789
Q96PU5	NEDD4L	Q5T5D7	ZNF684	1	2.47	1.27	1	6.61	0.789
Q96PU5	NEDD4L	Q5T619	ZNF648	1	2.47	1.27	1	6.61	0.789
Q96PU5	NEDD4L	Q6UXS9	CASP12	1	3.17	1	1	6.61	0.789
Q96PU5	NEDD4L	Q6ZMY9	ZNF517	1	2.47	1.27	1	6.61	0.789
Q96PU5	NEDD4L	Q6ZV73	FGD6	1	2.47	1.27	1	6.61	0.789
Q96PU5	NEDD4L	Q6ZWE6	PLEKHM3	1	2.47	1.27	1	6.61	0.789
Q96PU5	NEDD4L	Q8IUH5	ZDHHC17	1	2.47	2.33	1.29	2.8	0.789
Q96PU5	NEDD4L	Q8IZQ1	WDFY3	1	2.47	1.27	1	6.61	0.789
Q96PU5	NEDD4L	Q8N1W2	ZNF710	1	2.47	1.27	1	6.61	0.789
Q96PU5	NEDD4L	Q8NB59	SYT14	1	3.17	1	1	6.61	0.789
Q96PU5	NEDD4L	Q8NDX6	ZNF740	1	2.47	1.27	1	6.61	0.789
Q96PU5	NEDD4L	Q8NI51	CTCFL	1	2.47	1.27	1	6.61	0.789
Q96PU5	NEDD4L	Q8WWW0	RASSF5	1	2.47	1.27	1	6.61	0.789
Q96PU5	NEDD4L	Q96BY6	DOCK10	1	2.47	1.27	1	6.61	0.789
Q96PU5	NEDD4L	Q96E17	RAB3C	1	3.18	2.33	1	2.8	0.789
Q96PU5	NEDD4L	Q96T49	PPP1R16B	1	2.47	1.27	1	6.61	0.789
Q96PU5	NEDD4L	Q9BS34	ZNF670	1	2.47	1.27	1	6.61	0.789
Q96PU5	NEDD4L	Q9BWE0	REPIN1	1	2.47	1.27	1	6.61	0.789
Q96PU5	NEDD4L	Q9BXP8	PAPPA2	1	2.47	2.33	1.29	2.8	0.789
Q96PU5	NEDD4L	Q9BZ67	FRMD8	1	3.17	1	1	6.61	0.789
Q96PU5	NEDD4L	Q9BZ68	FRMD8P1	1	3.17	1	1	6.61	0.789
Q96PU5	NEDD4L	Q9H0N0	RAB6C	1	3.18	2.33	1	2.8	0.789
Q96PU5	NEDD4L	Q9H165	BCL11A	1	2.47	1.27	1	6.61	0.789
Q96PU5	NEDD4L	Q9H2K2	TNKS2	1	3.18	2.33	1	2.8	0.789
Q96PU5	NEDD4L	Q9H3E2	SNX25	1	3.18	2.33	1	2.8	0.789
Q96PU5	NEDD4L	Q9HAU0	PLEKHA5	1	2.47	1.27	1	6.61	0.789
Q96PU5	NEDD4L	Q9HB19	PLEKHA2	1	2.47	1.27	1	6.61	0.789
Q96PU5	NEDD4L	Q9NP72	RAB18	1	3.18	2.33	1	2.8	0.789
Q96PU5	NEDD4L	Q9UHJ3	SFMBT1	1	3.17	1	1	6.61	0.789
Q96PU5	NEDD4L	Q9UIE0	ZNF230	1	2.47	1.27	1	6.61	0.789
Q96PU5	NEDD4L	Q9UK10	ZNF225	1	2.47	1.27	1	6.61	0.789
Q96PU5	NEDD4L	Q9UM63	PLAGL1	1	2.47	1.27	1	6.61	0.789
Q96PU5	NEDD4L	Q9UK11	ZNF223	1	2.47	1.27	1	6.61	0.789
Q96PU5	NEDD4L	Q9UQ16	DNM3	1	2.47	2.33	1.29	2.8	0.789
Q96PU5	NEDD4L	Q9Y2I7	PIKFYVE	1	3.18	2.33	1	2.8	0.789
Q96PU5	NEDD4L	Q9UK12	ZNF222	1	2.47	1.27	1	6.61	0.789
Q96PU5	NEDD4L	A8MVU1	NCF1C	1	3.17	1	1	6.61	0.789
Q96PU5	NEDD4L	B7Z1M9	C2CD4D	1	3.17	1	1	6.61	0.789
Q96PU5	NEDD4L	B7Z6K7		1	2.47	1.27	1	6.61	0.789
Q96PU5	NEDD4L	O00291	HIP1	1	3.18	2.33	1	2.8	0.789
Q96PU5	NEDD4L	O43930	PRKY	1	3.17	1	1	6.61	0.789
Q96PU5	NEDD4L	O60260	PARK2	1	3.18	1.27	2.39	2.8	0.789
Q96PU5	NEDD4L	O60315	ZEB2	1	2.47	1.27	1	6.61	0.789
Q96PU5	NEDD4L	P38398	BRCA1	1	3.17	1.27	2.39	2.8	0.789
Q96PU5	NEDD4L	P51148	RAB5C	1	3.18	2.33	1	2.8	0.789
Q96PU5	NEDD4L	P62745	RHOB	1	3.18	2.33	1	2.8	0.789
Q96PU5	NEDD4L	P62979	RPS27A	1	3.18	1.27	2.39	2.8	0.789
Q96PU5	NEDD4L	P78509	RELN	1	2.47	1.27	1	6.61	0.789
Q96PU5	NEDD4L	Q08AN1	ZNF616	1	2.47	1.27	1	6.61	0.789
Q96PU5	NEDD4L	Q12901	ZNF155	1	2.47	1.27	1	6.61	0.789
Q96PU5	NEDD4L	Q12933	TRAF2	1	3.17	1.27	1.84	2.8	0.789
Q96PU5	NEDD4L	Q13637	RAB32	1	3.18	2.33	1	2.8	0.789
Q96PU5	NEDD4L	Q14526	HIC1	1	2.47	1.27	1	6.61	0.789
Q96PU5	NEDD4L	Q15012	LAPTM4A	1	3.18	2.33	1	2.8	0.789
Q96PU5	NEDD4L	Q15286	RAB35	1	3.18	2.33	1	2.8	0.789
Q96PU5	NEDD4L	Q2VY69	ZNF284	1	2.47	1.27	1	6.61	0.789
Q96PU5	NEDD4L	Q2WGJ9	FER1L6	1	3.17	1	1	6.61	0.789
Q96PU5	NEDD4L	Q460N5	PARP14	1	2.47	1.27	1	6.61	0.789
Q96PU5	NEDD4L	Q5K651	SAMD9	1	3.17	1	1	6.61	0.789
Q96PU5	NEDD4L	O00180	KCNK1	1	1	5.73	1.29	2.8	0.788
Q96PU5	NEDD4L	O43603	GALR2	1	3.17	2.33	1	2.8	0.788
Q96PU5	NEDD4L	O95741	CPNE6	1	3.17	2.33	1	2.8	0.788
Q96PU5	NEDD4L	P04839	CYBB	1	1	5.73	1.29	2.8	0.788
Q96PU5	NEDD4L	P05026	ATP1B1	1	1	5.73	1.29	2.8	0.788
Q96PU5	NEDD4L	P11168	SLC2A2	1	1	5.73	1.29	2.8	0.788
Q96PU5	NEDD4L	P19634	SLC9A1	1	1	5.73	1.29	2.8	0.788
Q96PU5	NEDD4L	P30559	OXTR	1	3.17	2.33	1	2.8	0.788
Q96PU5	NEDD4L	P32249	GPR183	1	3.17	2.33	1	2.8	0.788
Q96PU5	NEDD4L	P34969	HTR7	1	3.17	2.33	1	2.8	0.788
Q96PU5	NEDD4L	P35346	SSTR5	1	3.17	2.33	1	2.8	0.788
Q96PU5	NEDD4L	P36542	ATP5C1	1	1	5.73	1.29	2.8	0.788
Q96PU5	NEDD4L	P37288	AVPR1A	1	3.17	2.33	1	2.8	0.788
Q96PU5	NEDD4L	P41595	HTR2B	1	3.17	2.33	1	2.8	0.788
Q96PU5	NEDD4L	P46721	SLCO1A2	1	1	5.73	1.29	2.8	0.788
Q96PU5	NEDD4L	P48051	KCNJ6	1	1	5.73	1.29	2.8	0.788
Q96PU5	NEDD4L	P48058	GRIA4	1	1	5.73	1.29	2.8	0.788
Q96PU5	NEDD4L	P48664	SLC1A6	1	1	5.73	1.29	2.8	0.788
Q96PU5	NEDD4L	P48764	SLC9A3	1	1	5.73	1.29	2.8	0.788
Q96PU5	NEDD4L	Q02410	APBA1	1	1.73	2.93	1.44	2.8	0.788
Q96PU5	NEDD4L	Q06495	SLC34A1	1	1	5.73	1.29	2.8	0.788
Q96PU5	NEDD4L	Q07001	CHRND	1	1	5.73	1.29	2.8	0.788
Q96PU5	NEDD4L	Q16478	GRIK5	1	1	5.73	1.29	2.8	0.788
Q96PU5	NEDD4L	Q4VX76	SYTL3	1	3.17	2.33	1	2.8	0.788
Q96PU5	NEDD4L	Q7L804	RAB11FIP2	1	3.17	2.33	1	2.8	0.788
Q96PU5	NEDD4L	Q7RTN6	STRADA	1	3.17	2.33	1	2.8	0.788
Q96PU5	NEDD4L	Q86TM6	SYVN1	1	3.17	2.33	1	2.8	0.788
Q96PU5	NEDD4L	Q8TDS4	HCAR2	1	3.17	2.33	1	2.8	0.788
Q96PU5	NEDD4L	Q92887	ABCC2	1	1	5.73	1.29	2.8	0.788
Q96PU5	NEDD4L	Q93034	CUL5	1	1	5.73	1.29	2.8	0.788
Q96PU5	NEDD4L	Q969F8	KISS1R	1	3.17	2.33	1	2.8	0.788
Q96PU5	NEDD4L	Q96RF0	SNX18	1	3.17	2.33	1	2.8	0.788
Q96PU5	NEDD4L	Q99712	KCNJ15	1	1	5.73	1.29	2.8	0.788
Q96PU5	NEDD4L	Q9BSW7	SYT17	1	3.17	2.33	1	2.8	0.788
Q96PU5	NEDD4L	Q9H1R3	MYLK2	1	3.17	2.33	1	2.8	0.788
Q96PU5	NEDD4L	Q9HAU4	SMURF2	1	3.17	1.25	2.17	2.8	0.788
Q96PU5	NEDD4L	Q9NZM1	MYOF	1	3.17	2.33	1	2.8	0.788
Q96PU5	NEDD4L	Q9NZM3	ITSN2	1	3.17	2.33	1	2.8	0.788
Q96PU5	NEDD4L	Q9P0V3	SH3BP4	1	3.17	2.33	1	2.8	0.788
Q96PU5	NEDD4L	Q9UQF2	MAPK8IP1	1	3.17	2.33	1	2.8	0.788
Q96PU5	NEDD4L	Q9UQ26	RIMS2	1	3.17	2.33	1	2.8	0.788
Q96PU5	NEDD4L	Q9Y2V7	COG6	1	1	2.33	1	8.67	0.787
Q96PU5	NEDD4L	Q9Y5X4	NR2E3	1	2.47	2.93	1	2.8	0.787
Q96PU5	NEDD4L	Q9UKZ4	TENM1	1	2.47	1.24	1	6.61	0.787
Q96PU5	NEDD4L	A1L390	PLEKHG3	1	2.47	1.24	1	6.61	0.787
Q96PU5	NEDD4L	O60292	SIPA1L3	1	2.47	1.24	1	6.61	0.787
Q96PU5	NEDD4L	O95248	SBF1	1	2.47	1.24	1	6.61	0.787
Q96PU5	NEDD4L	P20337	RAB3B	1	3.18	2.33	1.29	2.12	0.787
Q96PU5	NEDD4L	P36894	BMPR1A	1	3.32	2.88	1	2.12	0.787
Q96PU5	NEDD4L	P42127	ASIP	1	1	2.33	1	8.67	0.787
Q96PU5	NEDD4L	P61006	RAB8A	1	3.18	2.33	1.29	2.12	0.787
Q96PU5	NEDD4L	Q01196	RUNX1	1	3.18	2.33	1.29	2.12	0.787
Q96PU5	NEDD4L	Q01484	ANK2	1	2.47	1.25	1	6.61	0.787
Q96PU5	NEDD4L	Q2PPJ7	RALGAPA2	1	2.47	1.24	1	6.61	0.787
Q96PU5	NEDD4L	Q5VVW2	GARNL3	1	2.47	1.24	1	6.61	0.787
Q96PU5	NEDD4L	Q86UW7	CADPS2	1	2.47	2.93	1	2.8	0.787
Q96PU5	NEDD4L	Q86YS3	RAB11FIP4	1	1	2.33	1	8.67	0.787
Q96PU5	NEDD4L	Q8IXI1	RHOT2	1	3.18	2.33	1.29	2.12	0.787
Q96PU5	NEDD4L	Q8NDY6	BHLHE23	1	2.47	1.24	1	6.61	0.787
Q96PU5	NEDD4L	Q8WUD1	RAB2B	1	3.18	2.33	1.29	2.12	0.787
Q96PU5	NEDD4L	Q8WXI2	CNKSR2	1	3.17	1.24	1.84	2.8	0.787
Q96PU5	NEDD4L	Q93009	USP7	1	3.17	1.24	1.84	2.8	0.787
Q96PU5	NEDD4L	Q96NK8	NEUROD6	1	2.47	1.24	1	6.61	0.787
Q96PU5	NEDD4L	Q96P48	ARAP1	1	3.17	2.33	1.29	2.12	0.787
Q96PU5	NEDD4L	Q99466	NOTCH4	1	3.18	2.33	1.29	2.12	0.787
Q96PU5	NEDD4L	Q99748	NRTN	1	1	2.33	1	8.67	0.787
Q96PU5	NEDD4L	Q9HCC6	HES4	1	2.47	1.24	1	6.61	0.787
Q96PU5	NEDD4L	Q9NX45	SOHLH2	1	2.47	1.24	1	6.61	0.787
Q96PU5	NEDD4L	Q9UJY4	GGA2	1	3.18	2.33	1.29	2.12	0.787
Q96PU5	NEDD4L	Q8N122	RPTOR	1	1	2.33	1.29	6.61	0.786
Q96PU5	NEDD4L	Q96LR5	UBE2E2	1	3.18	1.27	1.77	2.8	0.786
Q96PU5	NEDD4L	Q99558	MAP3K14	1	3.17	1.27	1.77	2.8	0.786
Q96PU5	NEDD4L	Q99698	LYST	1	1	2.33	1.29	6.61	0.786
Q96PU5	NEDD4L	Q9UMX0	UBQLN1	1	3.18	1.27	1.77	2.8	0.786
Q96PU5	NEDD4L	O00206	TLR4	1	1	2.33	1.29	6.61	0.786
Q96PU5	NEDD4L	O15111	CHUK	1	3.17	1.27	1.77	2.8	0.786
Q96PU5	NEDD4L	O15127	SCAMP2	1	1	2.33	1.29	6.61	0.786
Q96PU5	NEDD4L	P03950	ANG	1	1	2.33	1.29	6.61	0.786
Q96PU5	NEDD4L	P11310	ACADM	1	1	2.33	1.29	6.61	0.786
Q96PU5	NEDD4L	P19838	NFKB1	1	1.73	2.33	1.77	2.8	0.786
Q96PU5	NEDD4L	P23443	RPS6KB1	1	3.17	1.27	1.77	2.8	0.786
Q96PU5	NEDD4L	P24394	IL4R	1	1	4.05	1.77	2.8	0.786
Q96PU5	NEDD4L	P45983	MAPK8	1	3.17	1.27	1.77	2.8	0.786
Q96PU5	NEDD4L	P53355	DAPK1	1	3.17	1.27	1.77	2.8	0.786
Q96PU5	NEDD4L	P60604	UBE2G2	1	3.18	1.27	1.77	2.8	0.786
Q96PU5	NEDD4L	P78527	PRKDC	1	1	2.33	1.29	6.61	0.786
Q96PU5	NEDD4L	Q02156	PRKCE	1	3.17	1.27	1.77	2.8	0.786
Q96PU5	NEDD4L	Q13464	ROCK1	1	3.17	1.27	1.77	2.8	0.786
Q96PU5	NEDD4L	Q13490	BIRC2	1	3.17	1.27	1.77	2.8	0.786
Q96PU5	NEDD4L	Q2QGD7		1	2.47	2.88	1	2.8	0.786
Q96PU5	NEDD4L	O14842	FFAR1	1	3.17	2.93	1	2.12	0.785
Q96PU5	NEDD4L	O95071	UBR5	1	3.17	1.27	1.44	3.41	0.785
Q96PU5	NEDD4L	O95665	NTSR2	1	3.17	2.93	1	2.12	0.785
Q96PU5	NEDD4L	P14317	HCLS1	1	3.17	2.93	1	2.12	0.785
Q96PU5	NEDD4L	P20265	POU3F2	1	3.18	2.93	1	2.12	0.785
Q96PU5	NEDD4L	P27930	IL1R2	1	1.73	4.05	1	2.8	0.785
Q96PU5	NEDD4L	P29274	ADORA2A	1	3.17	2.93	1	2.12	0.785
Q96PU5	NEDD4L	P32245	MC4R	1	3.17	2.93	1	2.12	0.785
Q96PU5	NEDD4L	P41240	CSK	1	3.17	4.05	1.44	1.06	0.785
Q96PU5	NEDD4L	P78424	POU6F2	1	3.18	2.93	1	2.12	0.785
Q96PU5	NEDD4L	Q01851	POU4F1	1	3.18	2.93	1	2.12	0.785
Q96PU5	NEDD4L	Q12756	KIF1A	1	2.47	2.33	1	3.41	0.785
Q96PU5	NEDD4L	Q12837	POU4F2	1	3.18	2.93	1	2.12	0.785
Q96PU5	NEDD4L	Q13402	MYO7A	1	3.17	2.93	1	2.12	0.785
Q96PU5	NEDD4L	Q14183	DOC2A	1	3.17	2.93	1	2.12	0.785
Q96PU5	NEDD4L	Q15077	P2RY6	1	3.17	2.93	1	2.12	0.785
Q96PU5	NEDD4L	Q70J99	UNC13D	1	3.17	2.93	1	2.12	0.785
Q96PU5	NEDD4L	Q9P246	STIM2	1	3.18	2.93	1	2.12	0.785
Q96PU5	NEDD4L	Q9UJD0	RIMS3	1	3.17	2.93	1	2.12	0.785
Q96PU5	NEDD4L	Q9Y5N1	HRH3	1	3.17	2.93	1	2.12	0.785
Q96PU5	NEDD4L	Q9Y6V0	PCLO	1	3.17	2.93	1	2.12	0.785
Q96PU5	NEDD4L	Q9Y6X1	SERP1	1	1	2.93	1	6.61	0.784
Q96PU5	NEDD4L	Q9Y3Q8	TSC22D4	1	1	2.93	1	6.61	0.784
Q96PU5	NEDD4L	Q9UPZ9	ICK	1	3.17	2.88	1	2.12	0.784
Q96PU5	NEDD4L	Q9Y2K9	STXBP5L	1	1	2.93	1	6.61	0.784
Q96PU5	NEDD4L	Q9Y4A9	OR10H1	1	1	2.93	1	6.61	0.784
Q96PU5	NEDD4L	Q9UL54	TAOK2	1	3.17	2.88	1	2.12	0.784
Q96PU5	NEDD4L	Q9Y239	NOD1	1	3.17	2.88	1	2.12	0.784
Q96PU5	NEDD4L	A1A5C7	SLC22A23	1	1	2.93	1	6.61	0.784
Q96PU5	NEDD4L	A1X283	SH3PXD2B	1	3.17	2.88	1	2.12	0.784
Q96PU5	NEDD4L	A6NJZ3	OR6C65	1	1	2.93	1	6.61	0.784
Q96PU5	NEDD4L	O00311	CDC7	1	3.17	2.88	1	2.12	0.784
Q96PU5	NEDD4L	O14830	PPEF2	1	1	2.93	1	6.61	0.784
Q96PU5	NEDD4L	O14994	SYN3	1	1	2.93	1	6.61	0.784
Q96PU5	NEDD4L	O15146	MUSK	1	3.17	2.88	1	2.12	0.784
Q96PU5	NEDD4L	O15244	SLC22A2	1	1	5.73	1	3.41	0.784
Q96PU5	NEDD4L	O15427	SLC16A3	1	1	5.73	1	3.41	0.784
Q96PU5	NEDD4L	O43281	EFS	1	3.17	2.88	1	2.12	0.784
Q96PU5	NEDD4L	O43490	PROM1	1	1	2.93	1	6.61	0.784
Q96PU5	NEDD4L	O43511	SLC26A4	1	1	5.73	1	3.41	0.784
Q96PU5	NEDD4L	O43598	DNPH1	1	1	2.93	1	6.61	0.784
Q96PU5	NEDD4L	O43749	OR1F1	1	1	2.93	1	6.61	0.784
Q96PU5	NEDD4L	O43868	SLC28A2	1	1	5.73	1	3.41	0.784
Q96PU5	NEDD4L	O60266	ADCY3	1	1	2.93	1	6.61	0.784
Q96PU5	NEDD4L	O60403	OR10H2	1	1	2.93	1	6.61	0.784
Q96PU5	NEDD4L	O60412	OR7C2	1	1	2.93	1	6.61	0.784
Q96PU5	NEDD4L	O60423	ATP8B3	1	1	5.73	1	3.41	0.784
Q96PU5	NEDD4L	O75445	USH2A	1	1	2.93	1	6.61	0.784
Q96PU5	NEDD4L	O75460	ERN1	1	3.17	2.88	1	2.12	0.784
Q96PU5	NEDD4L	O75631	UPK3A	1	1	2.93	1	6.61	0.784
Q96PU5	NEDD4L	O76002	OR2J2	1	1	2.93	1	6.61	0.784
Q96PU5	NEDD4L	O95243	MBD4	1	1	2.93	1	6.61	0.784
Q96PU5	NEDD4L	O95835	LATS1	1	3.18	2.88	1	2.12	0.784
Q96PU5	NEDD4L	P06746	POLB	1	1	5.73	1	3.41	0.784
Q96PU5	NEDD4L	P14616	INSRR	1	3.18	2.88	1	2.12	0.784
Q96PU5	NEDD4L	P14867	GABRA1	1	1	5.73	1	3.41	0.784
Q96PU5	NEDD4L	P20020	ATP2B1	1	1	5.73	1	3.41	0.784
Q96PU5	NEDD4L	P20366	TAC1	1	1	2.93	1	6.61	0.784
Q96PU5	NEDD4L	P20809	IL11	1	1	2.93	1	6.61	0.784
Q96PU5	NEDD4L	P26374	CHML	1	1	2.93	1	6.61	0.784
Q96PU5	NEDD4L	P29322	EPHA8	1	3.17	2.88	1	2.12	0.784
Q96PU5	NEDD4L	P31644	GABRA5	1	1	5.73	1	3.41	0.784
Q96PU5	NEDD4L	P33681	CD80	1	1	2.93	1	6.61	0.784
Q96PU5	NEDD4L	P34903	GABRA3	1	1	5.73	1	3.41	0.784
Q96PU5	NEDD4L	P34925	RYK	1	3.17	2.88	1	2.12	0.784
Q96PU5	NEDD4L	P41182	BCL6	1	2.47	2.88	1.29	2.12	0.784
Q96PU5	NEDD4L	P47869	GABRA2	1	1	5.73	1	3.41	0.784
Q96PU5	NEDD4L	P47871	GCGR	1	1	2.93	1	6.61	0.784
Q96PU5	NEDD4L	P48029	SLC6A8	1	1	5.73	1	3.41	0.784
Q96PU5	NEDD4L	P48169	GABRA4	1	1	5.73	1	3.41	0.784
Q96PU5	NEDD4L	P48549	KCNJ3	1	1	5.73	1	3.41	0.784
Q96PU5	NEDD4L	P49755	TMED10	1	1	2.93	1	6.61	0.784
Q96PU5	NEDD4L	P53621	COPA	1	1	2.93	1	6.61	0.784
Q96PU5	NEDD4L	P53674	CRYBB1	1	1	2.93	1	6.61	0.784
Q96PU5	NEDD4L	P55011	SLC12A2	1	1	5.73	1	3.41	0.784
Q96PU5	NEDD4L	P55017	SLC12A3	1	1	5.73	1	3.41	0.784
Q96PU5	NEDD4L	P55040	GEM	1	3.18	2.88	1	2.12	0.784
Q96PU5	NEDD4L	P59534	TAS2R39	1	1	2.93	1	6.61	0.784
Q96PU5	NEDD4L	P59551	TAS2R60	1	1	2.93	1	6.61	0.784
Q96PU5	NEDD4L	P62873	GNB1	1	1	2.93	1	6.61	0.784
Q96PU5	NEDD4L	P78382	SLC35A1	1	1	5.73	1	3.41	0.784
Q96PU5	NEDD4L	P80192	MAP3K9	1	3.17	2.88	1	2.12	0.784
Q96PU5	NEDD4L	Q00604	NDP	1	1	2.93	1	6.61	0.784
Q96PU5	NEDD4L	Q01974	ROR2	1	3.17	2.88	1	2.12	0.784
Q96PU5	NEDD4L	Q02447	SP3	1	2.47	2.88	1.29	2.12	0.784
Q96PU5	NEDD4L	Q13043	STK4	1	3.17	2.88	1	2.12	0.784
Q96PU5	NEDD4L	Q13308	PTK7	1	3.17	2.88	1	2.12	0.784
Q96PU5	NEDD4L	Q13433	SLC39A6	1	1	5.73	1	3.41	0.784
Q96PU5	NEDD4L	Q13519	PNOC	1	1	2.93	1	6.61	0.784
Q96PU5	NEDD4L	Q13606	OR5I1	1	1	2.93	1	6.61	0.784
Q96PU5	NEDD4L	Q13621	SLC12A1	1	1	5.73	1	3.41	0.784
Q96PU5	NEDD4L	Q14831	GRM7	1	1	5.73	1	3.41	0.784
Q96PU5	NEDD4L	Q15334	LLGL1	1	1	2.93	1	6.61	0.784
Q96PU5	NEDD4L	Q16445	GABRA6	1	1	5.73	1	3.41	0.784
Q96PU5	NEDD4L	Q16720	ATP2B3	1	1	5.73	1	3.41	0.784
Q96PU5	NEDD4L	Q32M45	ANO4	1	1	5.73	1	3.41	0.784
Q96PU5	NEDD4L	Q32MK0	MYLK3	1	3.17	2.88	1	2.12	0.784
Q96PU5	NEDD4L	Q59H18	TNNI3K	1	3.17	2.88	1	2.12	0.784
Q96PU5	NEDD4L	Q5JQS5	OR2B11	1	1	2.93	1	6.61	0.784
Q96PU5	NEDD4L	Q5T1H1	EYS	1	1	2.93	1	6.61	0.784
Q96PU5	NEDD4L	Q5TCX8	MLK4	1	3.17	2.88	1	2.12	0.784
Q96PU5	NEDD4L	Q5TF39	NAGLT1	1	1	5.73	1	3.41	0.784
Q96PU5	NEDD4L	Q5TZ20	OR2G6	1	1	2.93	1	6.61	0.784
Q96PU5	NEDD4L	Q6IF63	OR52W1	1	1	2.93	1	6.61	0.784
Q96PU5	NEDD4L	Q6P4Q7	CNNM4	1	1	2.93	1	6.61	0.784
Q96PU5	NEDD4L	Q6QNY0	BLOC1S3	1	1	2.93	1	6.61	0.784
Q96PU5	NEDD4L	Q6ZN16	MAP3K15	1	3.17	2.88	1	2.12	0.784
Q96PU5	NEDD4L	Q6ZQN7	SLCO4C1	1	1	2.93	1	6.61	0.784
Q96PU5	NEDD4L	Q6ZWH5	NEK10	1	3.17	2.88	1	2.12	0.784
Q96PU5	NEDD4L	Q70Z44	HTR3D	1	1	5.73	1	3.41	0.784
Q96PU5	NEDD4L	Q7RTR8	TAS2R42	1	1	2.93	1	6.61	0.784
Q96PU5	NEDD4L	Q7RTX1	TAS1R1	1	1	2.93	1	6.61	0.784
Q96PU5	NEDD4L	Q86UD5	SLC9B2	1	1	5.73	1	3.41	0.784
Q96PU5	NEDD4L	Q86YT5	SLC13A5	1	1	5.73	1	3.41	0.784
Q96PU5	NEDD4L	Q8IWU2	LMTK2	1	3.17	2.88	1	2.12	0.784
Q96PU5	NEDD4L	Q8IWU4		1	1	5.73	1	3.41	0.784
Q96PU5	NEDD4L	Q8IXE1	OR4N5	1	1	2.93	1	6.61	0.784
Q96PU5	NEDD4L	Q8IY84	NIM1K	1	3.17	2.88	1	2.12	0.784
Q96PU5	NEDD4L	Q8N0Y3	OR4N4	1	1	2.93	1	6.61	0.784
Q96PU5	NEDD4L	Q8N448	LNX2	1	3.17	2.88	1	2.12	0.784
Q96PU5	NEDD4L	Q8N4X5	AFAP1L2	1	2.47	2.88	1.29	2.12	0.784
Q96PU5	NEDD4L	Q8NBP5	MFSD9	1	1	5.73	1	3.41	0.784
Q96PU5	NEDD4L	Q8NDX2	SLC17A8	1	1	5.73	1	3.41	0.784
Q96PU5	NEDD4L	Q8NE71	ABCF1	1	1	5.73	1	3.41	0.784
Q96PU5	NEDD4L	Q8NG84	OR2AK2	1	1	2.93	1	6.61	0.784
Q96PU5	NEDD4L	Q8NG97	OR2Z1	1	1	2.93	1	6.61	0.784
Q96PU5	NEDD4L	Q8NGA0	OR7G1	1	1	2.93	1	6.61	0.784
Q96PU5	NEDD4L	Q8NGA6	OR10H5	1	1	2.93	1	6.61	0.784
Q96PU5	NEDD4L	Q8NGB8	OR4F15	1	1	2.93	1	6.61	0.784
Q96PU5	NEDD4L	Q8NGC1	OR11G2	1	1	2.93	1	6.61	0.784
Q96PU5	NEDD4L	Q8NGD1	OR4N2	1	1	2.93	1	6.61	0.784
Q96PU5	NEDD4L	Q8NGD4	OR4K1	1	1	2.93	1	6.61	0.784
Q96PU5	NEDD4L	Q8NGI8	OR5AN1	1	1	2.93	1	6.61	0.784
Q96PU5	NEDD4L	Q8NGK9	OR5D16	1	1	2.93	1	6.61	0.784
Q96PU5	NEDD4L	Q8NGS4	OR13F1	1	1	2.93	1	6.61	0.784
Q96PU5	NEDD4L	Q8NGT1	OR2K2	1	1	2.93	1	6.61	0.784
Q96PU5	NEDD4L	Q8NGV0	OR2Y1	1	1	2.93	1	6.61	0.784
Q96PU5	NEDD4L	Q8NGV7	OR5H2	1	1	2.93	1	6.61	0.784
Q96PU5	NEDD4L	Q8NGW6	OR6K6	1	1	2.93	1	6.61	0.784
Q96PU5	NEDD4L	Q8NGX5	OR10K1	1	1	2.93	1	6.61	0.784
Q96PU5	NEDD4L	Q8NGY9	OR2L8	1	1	2.93	1	6.61	0.784
Q96PU5	NEDD4L	Q8NGZ4	OR2G3	1	1	2.93	1	6.61	0.784
Q96PU5	NEDD4L	Q8NGZ9	OR2T10	1	1	2.93	1	6.61	0.784
Q96PU5	NEDD4L	Q8NH16	OR2L2	1	1	2.93	1	6.61	0.784
Q96PU5	NEDD4L	Q8NH50	OR8K5	1	1	2.93	1	6.61	0.784
Q96PU5	NEDD4L	Q8NH54	OR56A3	1	1	2.93	1	6.61	0.784
Q96PU5	NEDD4L	Q8NH59	OR51Q1	1	1	2.93	1	6.61	0.784
Q96PU5	NEDD4L	Q8NHB1	OR2V1	1	1	2.93	1	6.61	0.784
Q96PU5	NEDD4L	Q8WWT9	SLC13A3	1	1	5.73	1	3.41	0.784
Q96PU5	NEDD4L	Q8WXA8	HTR3C	1	1	5.73	1	3.41	0.784
Q96PU5	NEDD4L	Q92630	DYRK2	1	3.17	2.88	1	2.12	0.784
Q96PU5	NEDD4L	Q92959	SLCO2A1	1	1	5.73	1	3.41	0.784
Q96PU5	NEDD4L	Q96KG9	SCYL1	1	3.17	2.88	1	2.12	0.784
Q96PU5	NEDD4L	Q96QU1	PCDH15	1	1	2.93	1	6.61	0.784
Q96PU5	NEDD4L	Q96R30	OR2V2	1	1	2.93	1	6.61	0.784
Q96PU5	NEDD4L	Q96R48	OR2A5	1	1	2.93	1	6.61	0.784
Q96PU5	NEDD4L	Q96RA2	OR7D2	1	1	2.93	1	6.61	0.784
Q96PU5	NEDD4L	Q99570	PIK3R4	1	3.17	2.88	1	2.12	0.784
Q96PU5	NEDD4L	Q9BRI3		1	1	5.73	1	3.41	0.784
Q96PU5	NEDD4L	Q9BS91	SLC35A5	1	1	5.73	1	3.41	0.784
Q96PU5	NEDD4L	Q9BVG8	KIFC3	1	1	2.93	1	6.61	0.784
Q96PU5	NEDD4L	Q9BXM7	PINK1	1	3.17	2.88	1	2.12	0.784
Q96PU5	NEDD4L	Q9BYT9	ANO3	1	1	5.73	1	3.41	0.784
Q96PU5	NEDD4L	Q9BZD2	SLC29A3	1	1	5.73	1	3.41	0.784
Q96PU5	NEDD4L	Q9GZK7	OR11A1	1	1	2.93	1	6.61	0.784
Q96PU5	NEDD4L	Q9GZP9	DERL2	1	1	2.93	1	6.61	0.784
Q96PU5	NEDD4L	Q9GZR5	ELOVL4	1	1	2.93	1	6.61	0.784
Q96PU5	NEDD4L	Q9GZU5	NYX	1	1	2.93	1	6.61	0.784
Q96PU5	NEDD4L	Q9H310	RHBG	1	1	5.73	1	3.41	0.784
Q96PU5	NEDD4L	Q9H7F0	ATP13A3	1	1	5.73	1	3.41	0.784
Q96PU5	NEDD4L	Q9HAZ1	CLK4	1	3.17	2.88	1	2.12	0.784
Q96PU5	NEDD4L	Q9HBR0	SLC38A10	1	1	5.73	1	3.41	0.784
Q96PU5	NEDD4L	Q9NP78	ABCB9	1	1	5.73	1	3.41	0.784
Q96PU5	NEDD4L	Q9NPI9	KCNJ16	1	1	5.73	1	3.41	0.784
Q96PU5	NEDD4L	Q9NRM7	LATS2	1	3.17	2.88	1	2.12	0.784
Q96PU5	NEDD4L	Q9NRX5	SERINC1	1	1	5.73	1	3.41	0.784
Q96PU5	NEDD4L	Q9NTG1	PKDREJ	1	1	5.73	1	3.41	0.784
Q96PU5	NEDD4L	Q9NYV9	TAS2R13	1	1	2.93	1	6.61	0.784
Q96PU5	NEDD4L	Q9NYW1	TAS2R9	1	1	2.93	1	6.61	0.784
Q96PU5	NEDD4L	Q9NYW3	TAS2R7	1	1	2.93	1	6.61	0.784
Q96PU5	NEDD4L	Q9NYW4	TAS2R5	1	1	2.93	1	6.61	0.784
Q96PU5	NEDD4L	Q9NZP0	OR6C3	1	1	2.93	1	6.61	0.784
Q96PU5	NEDD4L	Q9NZP5	OR5AC2	1	1	2.93	1	6.61	0.784
Q96PU5	NEDD4L	Q9P2U7	SLC17A7	1	1	5.73	1	3.41	0.784
Q96PU5	NEDD4L	Q9UBD6	RHCG	1	1	5.73	1	3.41	0.784
Q96PU5	NEDD4L	Q9UBE8	NLK	1	3.17	2.88	1	2.12	0.784
Q96PU5	NEDD4L	Q9BQ31	KCNS3	1	3.17	5.73	1	1.06	0.783
Q96PU5	NEDD4L	Q9UHC3	ASIC3	1	3.18	5.73	1	1.06	0.783
Q96PU5	NEDD4L	Q9Y5S1	TRPV2	1	3.17	5.73	1	1.06	0.783
Q96PU5	NEDD4L	Q14847	LASP1	1	3.17	5.73	1	1.06	0.783
Q96PU5	NEDD4L	A1L0T0	ILVBL	1	1	2.88	1	6.61	0.782
Q96PU5	NEDD4L	O43196	MSH5	1	1	2.88	1	6.61	0.782
Q96PU5	NEDD4L	O43306	ADCY6	1	1	2.88	1	6.61	0.782
Q96PU5	NEDD4L	O60239	SH3BP5	1	1	2.88	1	6.61	0.782
Q96PU5	NEDD4L	O60503	ADCY9	1	1	2.88	1	6.61	0.782
Q96PU5	NEDD4L	O75578	ITGA10	1	1	2.88	1	6.61	0.782
Q96PU5	NEDD4L	O75752	B3GALNT1	1	1	2.88	1	6.61	0.782
Q96PU5	NEDD4L	O95394	PGM3	1	1	2.88	1	6.61	0.782
Q96PU5	NEDD4L	P04053	DNTT	1	1	2.88	1	6.61	0.782
Q96PU5	NEDD4L	P20936	RASA1	1	3.17	1.27	2.2	2.8	0.782
Q96PU5	NEDD4L	P48506	GCLC	1	1	2.88	1	6.61	0.782
Q96PU5	NEDD4L	P49902	NT5C2	1	1	2.88	1	6.61	0.782
Q96PU5	NEDD4L	Q08462	ADCY2	1	1	2.88	1	6.61	0.782
Q96PU5	NEDD4L	Q08AH1	ACSM1	1	1	2.88	1	6.61	0.782
Q96PU5	NEDD4L	Q14642	INPP5A	1	1	2.88	1	6.61	0.782
Q96PU5	NEDD4L	Q86V88	MDP1	1	1	2.88	1	6.61	0.782
Q96PU5	NEDD4L	Q8N142	ADSSL1	1	1	2.88	1	6.61	0.782
Q96PU5	NEDD4L	Q8N149	LILRA2	1	1.73	1.27	1	8.67	0.782
Q96PU5	NEDD4L	Q8N1I0	DOCK4	1	1	2.88	1	6.61	0.782
Q96PU5	NEDD4L	Q8NFM4	ADCY4	1	1	2.88	1	6.61	0.782
Q96PU5	NEDD4L	Q8TBA6	GOLGA5	1	1	2.88	1	6.61	0.782
Q96PU5	NEDD4L	Q8TDZ2	MICAL1	1	1	2.88	1	6.61	0.782
Q96PU5	NEDD4L	Q8WUD6	CHPT1	1	1	2.88	1	6.61	0.782
Q96PU5	NEDD4L	Q96A11	GAL3ST3	1	1	2.88	1	6.61	0.782
Q96PU5	NEDD4L	Q96BJ8	ELMO3	1	1	2.88	1	6.61	0.782
Q96PU5	NEDD4L	Q9H611	PIF1	1	1	2.88	1	6.61	0.782
Q96PU5	NEDD4L	Q9NRR4	DROSHA	1	1	2.88	1	6.61	0.782
Q96PU5	NEDD4L	Q9NX02	NLRP2	1	1	2.88	1	6.61	0.782
Q96PU5	NEDD4L	Q9NXE4	SMPD4	1	1	2.88	1	6.61	0.782
Q96PU5	NEDD4L	Q9UBB5	MBD2	1	1	2.88	1	6.61	0.782
Q96PU5	NEDD4L	Q9Y227	ENTPD4	1	1	2.88	1	6.61	0.782
Q96PU5	NEDD4L	Q9ULC5	ACSL5	1	1	2.88	1	6.61	0.782
Q96PU5	NEDD4L	Q9UKX5	ITGA11	1	1	2.88	1	6.61	0.782
Q96PU5	NEDD4L	Q9Y4K3	TRAF6	1	3.17	1.27	1.69	2.8	0.782
Q96PU5	NEDD4L	Q6GTX8	LAIR1	1	1.73	1.27	1.29	6.61	0.781
Q96PU5	NEDD4L	Q96JH8	RADIL	1	1.73	1.24	1.29	6.61	0.779
Q96PU5	NEDD4L	Q13094	LCP2	1	3.18	2.93	1.84	1.06	0.779
Q96PU5	NEDD4L	Q15262	PTPRK	1	1.73	2.93	1.29	2.8	0.779
Q96PU5	NEDD4L	P61586	RHOA	1	3.18	2.88	2.39	1.06	0.778
Q96PU5	NEDD4L	P63279	UBE2I	1	3.18	2.88	2.39	1.06	0.778
Q96PU5	NEDD4L	Q02790	FKBP4	1	1	4.43	1.44	2.8	0.778
Q96PU5	NEDD4L	Q13501	SQSTM1	1	3.18	2.88	2.39	1.06	0.778
Q96PU5	NEDD4L	Q92995	USP13	1	3.18	1.27	1.68	3.41	0.778
Q96PU5	NEDD4L	O43187	IRAK2	1	3.17	1.27	1.29	3.41	0.777
Q96PU5	NEDD4L	P16333	NCK1	1	3.17	2.88	1.84	1.06	0.777
Q96PU5	NEDD4L	P46109	CRKL	1	3.17	2.88	1.84	1.06	0.777
Q96PU5	NEDD4L	P12268	IMPDH2	1	1	5.73	1.44	2.12	0.776
Q96PU5	NEDD4L	P41743	PRKCI	1	3.18	2.93	1.77	1.06	0.776
Q96PU5	NEDD4L	P46939	UTRN	1	2.47	2.33	1.44	2.12	0.776
Q96PU5	NEDD4L	P56945	BCAR1	1	3.17	2.93	1.77	1.06	0.776
Q96PU5	NEDD4L	Q00535	CDK5	1	3.17	2.93	1.77	1.06	0.776
Q96PU5	NEDD4L	Q13627	DYRK1A	1	3.17	4.05	1.29	1.06	0.776
Q96PU5	NEDD4L	Q13882	PTK6	1	3.17	4.05	1.29	1.06	0.776
Q96PU5	NEDD4L	Q13884	SNTB1	1	2.47	2.33	1.87	2.12	0.776
Q96PU5	NEDD4L	Q15038	DAZAP2	1	1	5.73	1.44	2.12	0.776
Q96PU5	NEDD4L	Q8N5R6	CCDC33	1	3.17	1.13	1.44	3.41	0.776
Q96PU5	NEDD4L	Q8TEW6	DOK4	1	2.47	2.33	1.44	2.12	0.776
Q96PU5	NEDD4L	O75674	TOM1L1	1	3.18	2.88	1.77	1.06	0.775
Q96PU5	NEDD4L	P54725	RAD23A	1	3.18	2.88	1.77	1.06	0.775
Q96PU5	NEDD4L	O43353	RIPK2	1	3.17	2.88	1.77	1.06	0.774
Q96PU5	NEDD4L	P51812	RPS6KA3	1	3.17	2.88	1.77	1.06	0.774
Q96PU5	NEDD4L	Q08345	DDR1	1	3.17	2.88	1.77	1.06	0.774
Q96PU5	NEDD4L	Q15418	RPS6KA1	1	3.17	2.88	1.77	1.06	0.774
Q96PU5	NEDD4L	Q9HC98	NEK6	1	3.17	2.88	2.3	1.06	0.774
Q96PU5	NEDD4L	P22681	CBL	1	3.18	2.93	1.99	1.06	0.773
Q96PU5	NEDD4L	A6NGH8	ANKRD61	1	2.47	1	1	6.61	0.771
Q96PU5	NEDD4L	A6NN14	ZNF729	1	2.47	1	1	6.61	0.771
Q96PU5	NEDD4L	B4DU55		1	2.47	1	1	6.61	0.771
Q96PU5	NEDD4L	B4DX44	ZNF736	1	2.47	1	1	6.61	0.771
Q96PU5	NEDD4L	B4E2M5	ANKRD66	1	2.47	1	1	6.61	0.771
Q96PU5	NEDD4L	C9JTQ0	ANKRD63	1	2.47	1	1	6.61	0.771
Q96PU5	NEDD4L	O00212	RHOD	1	3.18	1.27	1.44	2.8	0.771
Q96PU5	NEDD4L	O14980	XPO1	1	1	4.05	1.44	2.8	0.771
Q96PU5	NEDD4L	O15198	SMAD9	1	3.32	1.27	1.84	2.12	0.771
Q96PU5	NEDD4L	O60641	SNAP91	1	3.18	1.27	1.44	2.8	0.771
Q96PU5	NEDD4L	P01023	A2M	1	1	4.05	1.44	2.8	0.771
Q96PU5	NEDD4L	P10721	KIT	1	3.17	2.88	1.69	1.06	0.771
Q96PU5	NEDD4L	P11717	IGF2R	1	1	4.05	1.44	2.8	0.771
Q96PU5	NEDD4L	P32927	CSF2RB	1	1	4.05	1.44	2.8	0.771
Q96PU5	NEDD4L	P46108	CRK	1	3.17	2.88	2.2	1.06	0.771
Q96PU5	NEDD4L	P52292	KPNA2	1	1	4.05	1.87	2.8	0.771
Q96PU5	NEDD4L	Q8N6D5	ANKRD29	1	2.47	1	1	6.61	0.771
Q96PU5	NEDD4L	Q8NAG6	ANKLE1	1	2.47	1	1	6.61	0.771
Q96PU5	NEDD4L	Q6VAB6	KSR2	1	3.17	1.27	1.44	2.8	0.77
Q96PU5	NEDD4L	Q8N961	ABTB2	1	2.47	2.33	1	2.8	0.77
Q96PU5	NEDD4L	Q8NG27	PJA1	1	3.17	1.27	1.44	2.8	0.77
Q96PU5	NEDD4L	Q8TDB6	DTX3L	1	3.17	1.27	1.44	2.8	0.77
Q96PU5	NEDD4L	Q92772	CDKL2	1	3.17	1.27	1.44	2.8	0.77
Q96PU5	NEDD4L	Q96NW4	ANKRD27	1	2.47	2.33	1	2.8	0.77
Q96PU5	NEDD4L	Q9BXB4	OSBPL11	1	2.47	2.33	1	2.8	0.77
Q96PU5	NEDD4L	Q9BXW6	OSBPL1A	1	2.47	2.33	1	2.8	0.77
Q96PU5	NEDD4L	Q9H190	SDCBP2	1	1.73	2.33	1.44	2.8	0.77
Q96PU5	NEDD4L	Q9P286	PAK7	1	3.17	1.27	1.44	2.8	0.77
Q96PU5	NEDD4L	Q9UBC1	NFKBIL1	1	2.47	2.33	1	2.8	0.77
Q96PU5	NEDD4L	Q9UH92	MLX	1	2.47	2.33	1	2.8	0.77
Q96PU5	NEDD4L	Q9UIH9	KLF15	1	2.47	2.33	1	2.8	0.77
Q96PU5	NEDD4L	O14936	CASK	1	3.17	1.27	1.44	2.8	0.77
Q96PU5	NEDD4L	O43683	BUB1	1	3.17	1.27	1.44	2.8	0.77
Q96PU5	NEDD4L	O94806	PRKD3	1	3.17	1.27	1.44	2.8	0.77
Q96PU5	NEDD4L	O96013	PAK4	1	3.17	1.27	1.44	2.8	0.77
Q96PU5	NEDD4L	P24941	CDK2	1	3.17	1.27	1.44	2.8	0.77
Q96PU5	NEDD4L	P40763	STAT3	1	2.47	1.27	1.84	2.8	0.77
Q96PU5	NEDD4L	P48039	MTNR1A	1	3.17	1.27	1.44	2.8	0.77
Q96PU5	NEDD4L	P50613	CDK7	1	3.17	1.27	1.44	2.8	0.77
Q96PU5	NEDD4L	Q03181	PPARD	1	2.47	2.33	1	2.8	0.77
Q96PU5	NEDD4L	Q9Y4K4	MAP4K5	1	3.17	1.27	1.44	2.8	0.77
Q96PU5	NEDD4L	Q9Y219	JAG2	1	2.47	2.33	1	2.8	0.77
Q96PU5	NEDD4L	Q9UKW4	VAV3	1	2.47	1.27	1.84	2.8	0.77
Q96PU5	NEDD4L	Q9Y5P4	COL4A3BP	1	2.47	2.33	1	2.8	0.77
Q96PU5	NEDD4L	Q9Y289	SLC5A6	1	1	5.73	1	2.8	0.769
Q96PU5	NEDD4L	Q9UP95	SLC12A4	1	1	5.73	1	2.8	0.769
Q96PU5	NEDD4L	Q9Y2Q0	ATP8A1	1	1	5.73	1	2.8	0.769
Q96PU5	NEDD4L	Q9Y267	SLC22A14	1	1	5.73	1	2.8	0.769
Q96PU5	NEDD4L	Q9UNX9	KCNJ14	1	1	5.73	1	2.8	0.769
Q96PU5	NEDD4L	Q9UN88	GABRQ	1	1	5.73	1	2.8	0.769
Q96PU5	NEDD4L	Q9Y6R1	SLC4A4	1	1	5.73	1	2.8	0.769
Q96PU5	NEDD4L	Q9Y5I7	CLDN16	1	1	5.73	1	2.8	0.769
Q96PU5	NEDD4L	Q9UM01	SLC7A7	1	1	5.73	1	2.8	0.769
Q96PU5	NEDD4L	Q9Y696	CLIC4	1	1	5.73	1	2.8	0.769
Q96PU5	NEDD4L	Q9UKG4	SLC13A4	1	1	5.73	1	2.8	0.769
Q96PU5	NEDD4L	Q9Y217	MTMR6	1	1	5.73	1	2.8	0.769
Q96PU5	NEDD4L	Q9Y5S8	NOX1	1	1	5.73	1	2.8	0.769
Q96PU5	NEDD4L	Q9Y6J6	KCNE2	1	1	5.73	1	2.8	0.769
Q96PU5	NEDD4L	Q9UNQ0	ABCG2	1	1	5.73	1	2.8	0.769
Q96PU5	NEDD4L	Q9UPR5	SLC8A2	1	1	5.73	1	2.8	0.769
Q96PU5	NEDD4L	Q9Y2G3	ATP11B	1	1	5.73	1	2.8	0.769
Q96PU5	NEDD4L	Q5XXA6	ANO1	1	1	5.73	1	2.8	0.769
Q96PU5	NEDD4L	Q695T7	SLC6A19	1	1	5.73	1	2.8	0.769
Q96PU5	NEDD4L	Q6IWH7	ANO7	1	1	5.73	1	2.8	0.769
Q96PU5	NEDD4L	Q6NXT4		1	1	5.73	1	2.8	0.769
Q96PU5	NEDD4L	Q6P4A7	SFXN4	1	1	5.73	1	2.8	0.769
Q96PU5	NEDD4L	Q6PML9		1	1	5.73	1	2.8	0.769
Q96PU5	NEDD4L	Q6PXP3	SLC2A7	1	1	5.73	1	2.8	0.769
Q96PU5	NEDD4L	Q6UVM3	KCNT2	1	1	5.73	1	2.8	0.769
Q96PU5	NEDD4L	Q6UWJ1	TMCO3	1	1	5.73	1	2.8	0.769
Q96PU5	NEDD4L	Q6XR72		1	1	5.73	1	2.8	0.769
Q96PU5	NEDD4L	Q6YBV0	SLC36A4	1	1	5.73	1	2.8	0.769
Q96PU5	NEDD4L	Q6YFQ2	COX6B2	1	1	5.73	1	2.8	0.769
Q96PU5	NEDD4L	Q6ZMH5	SLC39A5	1	1	5.73	1	2.8	0.769
Q96PU5	NEDD4L	Q6ZSM3	SLC16A12	1	1	5.73	1	2.8	0.769
Q96PU5	NEDD4L	Q71RS6	SLC24A5	1	1	5.73	1	2.8	0.769
Q96PU5	NEDD4L	Q75V66	ANO5	1	1	5.73	1	2.8	0.769
Q96PU5	NEDD4L	Q76EJ3	SLC35D2	1	1	5.73	1	2.8	0.769
Q96PU5	NEDD4L	Q7LBE3	SLC26A9	1	1	5.73	1	2.8	0.769
Q96PU5	NEDD4L	Q7RTT9	SLC29A4	1	1	5.73	1	2.8	0.769
Q96PU5	NEDD4L	Q7RTY1	SLC16A9	1	1	5.73	1	2.8	0.769
Q96PU5	NEDD4L	Q7Z2H8	SLC36A1	1	1	5.73	1	2.8	0.769
Q96PU5	NEDD4L	Q7Z418	KCNK18	1	1	5.73	1	2.8	0.769
Q96PU5	NEDD4L	Q7Z442	PKD1L2	1	1	5.73	1	2.8	0.769
Q96PU5	NEDD4L	Q7Z4Y8	ATP5L2	1	1	5.73	1	2.8	0.769
Q96PU5	NEDD4L	Q7Z5Y7	KCTD20	1	1	5.73	1	2.8	0.769
Q96PU5	NEDD4L	Q86VL8	SLC47A2	1	1	5.73	1	2.8	0.769
Q96PU5	NEDD4L	Q86VW1	SLC22A16	1	1	5.73	1	2.8	0.769
Q96PU5	NEDD4L	Q8IVJ1	SLC41A1	1	1	5.73	1	2.8	0.769
Q96PU5	NEDD4L	Q8IY34	SLC15A3	1	1	5.73	1	2.8	0.769
Q96PU5	NEDD4L	Q8IZS8	CACNA2D3	1	1	5.73	1	2.8	0.769
Q96PU5	NEDD4L	Q8N130	SLC34A3	1	1	5.73	1	2.8	0.769
Q96PU5	NEDD4L	Q8N1C3	GABRG1	1	1	5.73	1	2.8	0.769
Q96PU5	NEDD4L	Q8N1M1	BEST3	1	1	5.73	1	2.8	0.769
Q96PU5	NEDD4L	Q8N370	SLC43A2	1	1	5.73	1	2.8	0.769
Q96PU5	NEDD4L	Q8N697	SLC15A4	1	1	5.73	1	2.8	0.769
Q96PU5	NEDD4L	Q8NBS3	SLC4A11	1	1	5.73	1	2.8	0.769
Q96PU5	NEDD4L	Q8NBW4	SLC38A9	1	1	5.73	1	2.8	0.769
Q96PU5	NEDD4L	Q8NEY4	ATP6V1C2	1	1	5.73	1	2.8	0.769
Q96PU5	NEDD4L	Q8NFF2	SLC24A4	1	1	5.73	1	2.8	0.769
Q96PU5	NEDD4L	Q8NFU0	BEST4	1	1	5.73	1	2.8	0.769
Q96PU5	NEDD4L	Q8NFU1	BEST2	1	1	5.73	1	2.8	0.769
Q96PU5	NEDD4L	Q8TAD4		1	1	5.73	1	2.8	0.769
Q96PU5	NEDD4L	Q8TB61	SLC35B2	1	1	5.73	1	2.8	0.769
Q96PU5	NEDD4L	Q8TBB6	SLC7A14	1	1	5.73	1	2.8	0.769
Q96PU5	NEDD4L	Q8TCC7	SLC22A8	1	1	5.73	1	2.8	0.769
Q96PU5	NEDD4L	Q8TCU3	SLC7A13	1	1	5.73	1	2.8	0.769
Q96PU5	NEDD4L	Q8TD22	SFXN5	1	1	5.73	1	2.8	0.769
Q96PU5	NEDD4L	Q8TE54	SLC26A7	1	1	5.73	1	2.8	0.769
Q96PU5	NEDD4L	Q8TF62	ATP8B4	1	1	5.73	1	2.8	0.769
Q96PU5	NEDD4L	Q8WUM9	SLC20A1	1	1	5.73	1	2.8	0.769
Q96PU5	NEDD4L	Q8WWX8	SLC5A11	1	1	5.73	1	2.8	0.769
Q96PU5	NEDD4L	Q8WY07	SLC7A3	1	1	5.73	1	2.8	0.769
Q96PU5	NEDD4L	Q92536	SLC7A6	1	1	5.73	1	2.8	0.769
Q96PU5	NEDD4L	Q92806	KCNJ9	1	1	5.73	1	2.8	0.769
Q96PU5	NEDD4L	Q92911	SLC5A5	1	1	5.73	1	2.8	0.769
Q96PU5	NEDD4L	Q92952	KCNN1	1	1	5.73	1	2.8	0.769
Q96PU5	NEDD4L	Q969I6	SLC38A4	1	1	5.73	1	2.8	0.769
Q96PU5	NEDD4L	Q96BI1	SLC22A18	1	1	5.73	1	2.8	0.769
Q96PU5	NEDD4L	Q96G79	SLC35A4	1	1	5.73	1	2.8	0.769
Q96PU5	NEDD4L	Q96GZ6	SLC41A3	1	1	5.73	1	2.8	0.769
Q96PU5	NEDD4L	Q96J65	ABCC12	1	1	5.73	1	2.8	0.769
Q96PU5	NEDD4L	Q96MC6	HIAT1	1	1	5.73	1	2.8	0.769
Q96PU5	NEDD4L	Q96NB2	SFXN2	1	1	5.73	1	2.8	0.769
Q96PU5	NEDD4L	Q96NY7	CLIC6	1	1	5.73	1	2.8	0.769
Q96PU5	NEDD4L	Q96RN1	SLC26A8	1	1	5.73	1	2.8	0.769
Q96PU5	NEDD4L	Q96T54	KCNK17	1	1	5.73	1	2.8	0.769
Q96PU5	NEDD4L	Q96T55	KCNK16	1	1	5.73	1	2.8	0.769
Q96PU5	NEDD4L	Q99571	P2RX4	1	1	5.73	1	2.8	0.769
Q96PU5	NEDD4L	Q99572	P2RX7	1	1	5.73	1	2.8	0.769
Q96PU5	NEDD4L	Q99595	TIMM17A	1	1	5.73	1	2.8	0.769
Q96PU5	NEDD4L	Q99624	SLC38A3	1	1	5.73	1	2.8	0.769
Q96PU5	NEDD4L	Q99726		1	1	5.73	1	2.8	0.769
Q96PU5	NEDD4L	Q99758	ABCA3	1	1	5.73	1	2.8	0.769
Q96PU5	NEDD4L	Q99808	SLC29A1	1	1	5.73	1	2.8	0.769
Q96PU5	NEDD4L	Q99884	SLC6A7	1	1	5.73	1	2.8	0.769
Q96PU5	NEDD4L	Q99928	GABRG3	1	1	5.73	1	2.8	0.769
Q96PU5	NEDD4L	Q9BRJ2	MRPL45	1	1	5.73	1	2.8	0.769
Q96PU5	NEDD4L	Q9BW91	NUDT9	1	1	5.73	1	2.8	0.769
Q96PU5	NEDD4L	Q9BX84	TRPM6	1	1	5.73	1	2.8	0.769
Q96PU5	NEDD4L	Q9BXS9	SLC26A6	1	1	5.73	1	2.8	0.769
Q96PU5	NEDD4L	Q9BY07	SLC4A5	1	1	5.73	1	2.8	0.769
Q96PU5	NEDD4L	Q9BY10	SLC46A2	1	1	5.73	1	2.8	0.769
Q96PU5	NEDD4L	Q9BYW1	SLC2A11	1	1	5.73	1	2.8	0.769
Q96PU5	NEDD4L	Q9BZW2	SLC13A1	1	1	5.73	1	2.8	0.769
Q96PU5	NEDD4L	Q9C0K1	SLC39A8	1	1	5.73	1	2.8	0.769
Q96PU5	NEDD4L	Q9GZN6	SLC6A16	1	1	5.73	1	2.8	0.769
Q96PU5	NEDD4L	Q9GZV3	SLC5A7	1	1	5.73	1	2.8	0.769
Q96PU5	NEDD4L	Q9H1V8	SLC6A17	1	1	5.73	1	2.8	0.769
Q96PU5	NEDD4L	Q9H2B4	SLC26A1	1	1	5.73	1	2.8	0.769
Q96PU5	NEDD4L	Q9H2H9	SLC38A1	1	1	5.73	1	2.8	0.769
Q96PU5	NEDD4L	Q9H2J7	SLC6A15	1	1	5.73	1	2.8	0.769
Q96PU5	NEDD4L	Q9H2S1	KCNN2	1	1	5.73	1	2.8	0.769
Q96PU5	NEDD4L	Q9H313	TTYH1	1	1	5.73	1	2.8	0.769
Q96PU5	NEDD4L	Q9H427	KCNK15	1	1	5.73	1	2.8	0.769
Q96PU5	NEDD4L	Q9HAS3	SLC28A3	1	1	5.73	1	2.8	0.769
Q96PU5	NEDD4L	Q9HB14	KCNK13	1	1	5.73	1	2.8	0.769
Q96PU5	NEDD4L	Q9HB15	KCNK12	1	1	5.73	1	2.8	0.769
Q96PU5	NEDD4L	Q9HC58	SLC24A3	1	1	5.73	1	2.8	0.769
Q96PU5	NEDD4L	Q9HCJ1	ANKH	1	1	5.73	1	2.8	0.769
Q96PU5	NEDD4L	Q9HD23	MRS2	1	1	5.73	1	2.8	0.769
Q96PU5	NEDD4L	Q9NP58	ABCB6	1	1	5.73	1	2.8	0.769
Q96PU5	NEDD4L	Q9NP59	SLC40A1	1	1	5.73	1	2.8	0.769
Q96PU5	NEDD4L	Q9NP94	SLC39A2	1	1	5.73	1	2.8	0.769
Q96PU5	NEDD4L	Q9NPA1	KCNMB3	1	1	5.73	1	2.8	0.769
Q96PU5	NEDD4L	Q9NPC2	KCNK9	1	1	5.73	1	2.8	0.769
Q96PU5	NEDD4L	Q9NQ11	ATP13A2	1	1	5.73	1	2.8	0.769
Q96PU5	NEDD4L	Q9NQ90	ANO2	1	1	5.73	1	2.8	0.769
Q96PU5	NEDD4L	Q9NRA2	SLC17A5	1	1	5.73	1	2.8	0.769
Q96PU5	NEDD4L	Q9NRK6	ABCB10	1	1	5.73	1	2.8	0.769
Q96PU5	NEDD4L	Q9NRM0	SLC2A9	1	1	5.73	1	2.8	0.769
Q96PU5	NEDD4L	Q9NS61	KCNIP2	1	1	5.73	1	2.8	0.769
Q96PU5	NEDD4L	Q9NS82	SLC7A10	1	1	5.73	1	2.8	0.769
Q96PU5	NEDD4L	Q9NSD5	SLC6A13	1	1	5.73	1	2.8	0.769
Q96PU5	NEDD4L	Q9NTN3	SLC35D1	1	1	5.73	1	2.8	0.769
Q96PU5	NEDD4L	Q9NY91	SLC5A4	1	1	5.73	1	2.8	0.769
Q96PU5	NEDD4L	Q9NYG8	KCNK4	1	1	5.73	1	2.8	0.769
Q96PU5	NEDD4L	Q9NZA1	CLIC5	1	1	5.73	1	2.8	0.769
Q96PU5	NEDD4L	Q9NZM6	PKD2L2	1	1	5.73	1	2.8	0.769
Q96PU5	NEDD4L	Q9P241	ATP10D	1	1	5.73	1	2.8	0.769
Q96PU5	NEDD4L	Q9P2U8	SLC17A6	1	1	5.73	1	2.8	0.769
Q96PU5	NEDD4L	Q9UBN1	CACNG4	1	1	5.73	1	2.8	0.769
Q96PU5	NEDD4L	Q9UBX3	SLC25A10	1	1	5.73	1	2.8	0.769
Q96PU5	NEDD4L	Q9UGM1	CHRNA9	1	1	5.73	1	2.8	0.769
Q96PU5	NEDD4L	Q9UGQ3	SLC2A6	1	1	5.73	1	2.8	0.769
Q96PU5	NEDD4L	Q9UHI7	SLC23A1	1	1	5.73	1	2.8	0.769
Q96PU5	NEDD4L	Q9UI12	ATP6V1H	1	1	5.73	1	2.8	0.769
Q96PU5	NEDD4L	Q9UI40	SLC24A2	1	1	5.73	1	2.8	0.769
Q96PU5	NEDD4L	A0PJK1	SLC5A10	1	1	5.73	1	2.8	0.769
Q96PU5	NEDD4L	A5X5Y0	HTR3E	1	1	5.73	1	2.8	0.769
Q96PU5	NEDD4L	A8MPY1	GABRR3	1	1	5.73	1	2.8	0.769
Q96PU5	NEDD4L	O00337	SLC28A1	1	1	5.73	1	2.8	0.769
Q96PU5	NEDD4L	O00341	SLC1A7	1	1	5.73	1	2.8	0.769
Q96PU5	NEDD4L	O00476	SLC17A3	1	1	5.73	1	2.8	0.769
Q96PU5	NEDD4L	O00591	GABRP	1	1	5.73	1	2.8	0.769
Q96PU5	NEDD4L	O00624	SLC17A2	1	1	5.73	1	2.8	0.769
Q96PU5	NEDD4L	O14548	COX7A2L	1	1	5.73	1	2.8	0.769
Q96PU5	NEDD4L	O14649	KCNK3	1	1	5.73	1	2.8	0.769
Q96PU5	NEDD4L	O14791	APOL1	1	1	5.73	1	2.8	0.769
Q96PU5	NEDD4L	O15245	SLC22A1	1	1	5.73	1	2.8	0.769
Q96PU5	NEDD4L	O15374	SLC16A4	1	1	5.73	1	2.8	0.769
Q96PU5	NEDD4L	O15375	SLC16A5	1	1	5.73	1	2.8	0.769
Q96PU5	NEDD4L	O15431	SLC31A1	1	1	5.73	1	2.8	0.769
Q96PU5	NEDD4L	O15432	SLC31A2	1	1	5.73	1	2.8	0.769
Q96PU5	NEDD4L	O15438	ABCC3	1	1	5.73	1	2.8	0.769
Q96PU5	NEDD4L	O15440	ABCC5	1	1	5.73	1	2.8	0.769
Q96PU5	NEDD4L	O15554	KCNN4	1	1	5.73	1	2.8	0.769
Q96PU5	NEDD4L	O43246	SLC7A4	1	1	5.73	1	2.8	0.769
Q96PU5	NEDD4L	O43520	ATP8B1	1	1	5.73	1	2.8	0.769
Q96PU5	NEDD4L	O43861	ATP9B	1	1	5.73	1	2.8	0.769
Q96PU5	NEDD4L	O60312	ATP10A	1	1	5.73	1	2.8	0.769
Q96PU5	NEDD4L	O60359	CACNG3	1	1	5.73	1	2.8	0.769
Q96PU5	NEDD4L	O60721	SLC24A1	1	1	5.73	1	2.8	0.769
Q96PU5	NEDD4L	O60830	TIMM17B	1	1	5.73	1	2.8	0.769
Q96PU5	NEDD4L	O60928	KCNJ13	1	1	5.73	1	2.8	0.769
Q96PU5	NEDD4L	O60931	CTNS	1	1	5.73	1	2.8	0.769
Q96PU5	NEDD4L	O75110	ATP9A	1	1	5.73	1	2.8	0.769
Q96PU5	NEDD4L	O75751	SLC22A3	1	1	5.73	1	2.8	0.769
Q96PU5	NEDD4L	O76090	BEST1	1	1	5.73	1	2.8	0.769
Q96PU5	NEDD4L	O94823	ATP10B	1	1	5.73	1	2.8	0.769
Q96PU5	NEDD4L	O95264	HTR3B	1	1	5.73	1	2.8	0.769
Q96PU5	NEDD4L	O95279	KCNK5	1	1	5.73	1	2.8	0.769
Q96PU5	NEDD4L	O95907	SLC16A8	1	1	5.73	1	2.8	0.769
Q96PU5	NEDD4L	P05496	ATP5G1	1	1	5.73	1	2.8	0.769
Q96PU5	NEDD4L	P07510	CHRNG	1	1	5.73	1	2.8	0.769
Q96PU5	NEDD4L	P08034	GJB1	1	1	5.73	1	2.8	0.769
Q96PU5	NEDD4L	P09131	SLC10A3	1	1	5.73	1	2.8	0.769
Q96PU5	NEDD4L	P12694	BCKDHA	1	1	5.73	1	2.8	0.769
Q96PU5	NEDD4L	P13866	SLC5A1	1	1	5.73	1	2.8	0.769
Q96PU5	NEDD4L	P15382	KCNE1	1	1	5.73	1	2.8	0.769
Q96PU5	NEDD4L	P16260	SLC25A16	1	1	5.73	1	2.8	0.769
Q96PU5	NEDD4L	P18505	GABRB1	1	1	5.73	1	2.8	0.769
Q96PU5	NEDD4L	P18507	GABRG2	1	1	5.73	1	2.8	0.769
Q96PU5	NEDD4L	P20648	ATP4A	1	1	5.73	1	2.8	0.769
Q96PU5	NEDD4L	P21283	ATP6V1C1	1	1	5.73	1	2.8	0.769
Q96PU5	NEDD4L	P22732	SLC2A5	1	1	5.73	1	2.8	0.769
Q96PU5	NEDD4L	P24752	ACAT1	1	1	5.73	1	2.8	0.769
Q96PU5	NEDD4L	P27449	ATP6V0C	1	1	5.73	1	2.8	0.769
Q96PU5	NEDD4L	P28288	ABCD3	1	1	5.73	1	2.8	0.769
Q96PU5	NEDD4L	P28472	GABRB3	1	1	5.73	1	2.8	0.769
Q96PU5	NEDD4L	P31639	SLC5A2	1	1	5.73	1	2.8	0.769
Q96PU5	NEDD4L	P32418	SLC8A1	1	1	5.73	1	2.8	0.769
Q96PU5	NEDD4L	P35523	CLCN1	1	1	5.73	1	2.8	0.769
Q96PU5	NEDD4L	P41440	SLC19A1	1	1	5.73	1	2.8	0.769
Q96PU5	NEDD4L	P46098	HTR3A	1	1	5.73	1	2.8	0.769
Q96PU5	NEDD4L	P47870	GABRB2	1	1	5.73	1	2.8	0.769
Q96PU5	NEDD4L	P48065	SLC6A12	1	1	5.73	1	2.8	0.769
Q96PU5	NEDD4L	P48066	SLC6A11	1	1	5.73	1	2.8	0.769
Q96PU5	NEDD4L	P48201	ATP5G3	1	1	5.73	1	2.8	0.769
Q96PU5	NEDD4L	P48544	KCNJ5	1	1	5.73	1	2.8	0.769
Q96PU5	NEDD4L	P48553	TRAPPC10	1	1	5.73	1	2.8	0.769
Q96PU5	NEDD4L	P50443	SLC26A2	1	1	5.73	1	2.8	0.769
Q96PU5	NEDD4L	P51788	CLCN2	1	1	5.73	1	2.8	0.769
Q96PU5	NEDD4L	P51798	CLCN7	1	1	5.73	1	2.8	0.769
Q96PU5	NEDD4L	P51800	CLCNKA	1	1	5.73	1	2.8	0.769
Q96PU5	NEDD4L	P51801	CLCNKB	1	1	5.73	1	2.8	0.769
Q96PU5	NEDD4L	P52569	SLC7A2	1	1	5.73	1	2.8	0.769
Q96PU5	NEDD4L	P53794	SLC5A3	1	1	5.73	1	2.8	0.769
Q96PU5	NEDD4L	P54219	SLC18A1	1	1	5.73	1	2.8	0.769
Q96PU5	NEDD4L	P57103	SLC8A3	1	1	5.73	1	2.8	0.769
Q96PU5	NEDD4L	P57789	KCNK10	1	1	5.73	1	2.8	0.769
Q96PU5	NEDD4L	P78334	GABRE	1	1	5.73	1	2.8	0.769
Q96PU5	NEDD4L	P78363	ABCA4	1	1	5.73	1	2.8	0.769
Q96PU5	NEDD4L	P82251	SLC7A9	1	1	5.73	1	2.8	0.769
Q96PU5	NEDD4L	P98194	ATP2C1	1	1	5.73	1	2.8	0.769
Q96PU5	NEDD4L	P98196	ATP11A	1	1	5.73	1	2.8	0.769
Q96PU5	NEDD4L	Q01650	SLC7A5	1	1	5.73	1	2.8	0.769
Q96PU5	NEDD4L	Q03519	TAP2	1	1	5.73	1	2.8	0.769
Q96PU5	NEDD4L	Q04656	ATP7A	1	1	5.73	1	2.8	0.769
Q96PU5	NEDD4L	Q04671	OCA2	1	1	5.73	1	2.8	0.769
Q96PU5	NEDD4L	Q04844	CHRNE	1	1	5.73	1	2.8	0.769
Q96PU5	NEDD4L	Q05940	SLC18A2	1	1	5.73	1	2.8	0.769
Q96PU5	NEDD4L	Q06055	ATP5G2	1	1	5.73	1	2.8	0.769
Q96PU5	NEDD4L	Q06432	CACNG1	1	1	5.73	1	2.8	0.769
Q96PU5	NEDD4L	Q07837	SLC3A1	1	1	5.73	1	2.8	0.769
Q96PU5	NEDD4L	Q0GE19	SLC10A7	1	1	5.73	1	2.8	0.769
Q96PU5	NEDD4L	Q12887	COX10	1	1	5.73	1	2.8	0.769
Q96PU5	NEDD4L	Q12908	SLC10A2	1	1	5.73	1	2.8	0.769
Q96PU5	NEDD4L	Q13003	GRIK3	1	1	5.73	1	2.8	0.769
Q96PU5	NEDD4L	Q13183	SLC13A2	1	1	5.73	1	2.8	0.769
Q96PU5	NEDD4L	Q13423	NNT	1	1	5.73	1	2.8	0.769
Q96PU5	NEDD4L	Q13520	AQP6	1	1	5.73	1	2.8	0.769
Q96PU5	NEDD4L	Q14CN2	CLCA4	1	1	5.73	1	2.8	0.769
Q96PU5	NEDD4L	Q15043	SLC39A14	1	1	5.73	1	2.8	0.769
Q96PU5	NEDD4L	Q16099	GRIK4	1	1	5.73	1	2.8	0.769
Q96PU5	NEDD4L	Q16348	SLC15A2	1	1	5.73	1	2.8	0.769
Q96PU5	NEDD4L	Q17RG1	KCTD19	1	1	5.73	1	2.8	0.769
Q96PU5	NEDD4L	Q1EHB4	SLC5A12	1	1	5.73	1	2.8	0.769
Q96PU5	NEDD4L	Q3KNW5	SLC10A6	1	1	5.73	1	2.8	0.769
Q96PU5	NEDD4L	Q495M3	SLC36A2	1	1	5.73	1	2.8	0.769
Q96PU5	NEDD4L	Q4G0X4	KCTD21	1	1	5.73	1	2.8	0.769
Q96PU5	NEDD4L	Q4VNC1	ATP13A4	1	1	5.73	1	2.8	0.769
Q96PU5	NEDD4L	Q4ZJI4	SLC9B1	1	1	5.73	1	2.8	0.769
Q96PU5	NEDD4L	Q5JUK3	KCNT1	1	1	5.73	1	2.8	0.769
Q96PU5	NEDD4L	Q5PT55	SLC10A5	1	1	5.73	1	2.8	0.769
Q96PU5	NEDD4L	Q5SR56	HIATL1	1	1	5.73	1	2.8	0.769
Q96PU5	NEDD4L	O14559	ARHGAP33	1	3.17	2.33	1	2.12	0.768
Q96PU5	NEDD4L	O14764	GABRD	1	1	5.73	1.29	2.12	0.768
Q96PU5	NEDD4L	O60391	GRIN3B	1	1	5.73	1.29	2.12	0.768
Q96PU5	NEDD4L	O75382	TRIM3	1	3.17	2.33	1	2.12	0.768
Q96PU5	NEDD4L	O94955	RHOBTB3	1	3.18	2.33	1	2.12	0.768
Q96PU5	NEDD4L	O95755	RAB36	1	3.18	2.33	1	2.12	0.768
Q96PU5	NEDD4L	P08887	IL6R	1	1	4.05	1.84	2.12	0.768
Q96PU5	NEDD4L	P10301	RRAS	1	3.18	2.33	1	2.12	0.768
Q96PU5	NEDD4L	P11274	BCR	1	3.17	1.27	1.84	2.12	0.768
Q96PU5	NEDD4L	P15407	FOSL1	1	3.17	2.33	1	2.12	0.768
Q96PU5	NEDD4L	P20340	RAB6A	1	3.18	2.33	1	2.12	0.768
Q96PU5	NEDD4L	P26045	PTPN3	1	3.17	2.33	1	2.12	0.768
Q96PU5	NEDD4L	P35368	ADRA1B	1	3.17	2.33	1	2.12	0.768
Q96PU5	NEDD4L	P43003	SLC1A3	1	1	5.73	1.68	2.12	0.768
Q96PU5	NEDD4L	P50052	AGTR2	1	3.17	2.33	1	2.12	0.768
Q96PU5	NEDD4L	P61019	RAB2A	1	3.18	2.33	1	2.12	0.768
Q96PU5	NEDD4L	P61026	RAB10	1	3.18	2.33	1	2.12	0.768
Q96PU5	NEDD4L	P61296	HAND2	1	2.47	2.33	1.29	2.12	0.768
Q96PU5	NEDD4L	P62491	RAB11A	1	3.18	2.33	1	2.12	0.768
Q96PU5	NEDD4L	P68400	CSNK2A1	1	3.17	1.27	1.84	2.12	0.768
Q96PU5	NEDD4L	Q12959	DLG1	1	3.17	1.27	2.39	2.12	0.768
Q96PU5	NEDD4L	Q13303	KCNAB2	1	1	5.73	1.29	2.12	0.768
Q96PU5	NEDD4L	Q14184	DOC2B	1	3.17	2.33	1	2.12	0.768
Q96PU5	NEDD4L	Q14722	KCNAB1	1	1	5.73	1.29	2.12	0.768
Q96PU5	NEDD4L	Q15722	LTB4R	1	3.17	2.33	1	2.12	0.768
Q96PU5	NEDD4L	Q15853	USF2	1	2.47	2.33	1.29	2.12	0.768
Q96PU5	NEDD4L	Q9UKP6	UTS2R	1	3.17	2.33	1	2.12	0.768
Q96PU5	NEDD4L	Q9Y6Y8	SEC23IP	1	3.17	2.33	1	2.12	0.768
Q96PU5	NEDD4L	Q9Y5W7	SNX14	1	3.18	2.33	1	2.12	0.768
Q96PU5	NEDD4L	Q9Y2J0	RPH3A	1	3.17	2.33	1	2.12	0.768
Q96PU5	NEDD4L	Q9UM47	NOTCH3	1	3.18	2.33	1	2.12	0.768
Q96PU5	NEDD4L	Q5VXT5	SYPL2	1	3.18	2.33	1	2.12	0.768
Q96PU5	NEDD4L	Q6IQ22	RAB12	1	3.18	2.33	1	2.12	0.768
Q96PU5	NEDD4L	Q6WKZ4	RAB11FIP1	1	3.17	2.33	1	2.12	0.768
Q96PU5	NEDD4L	Q86VI4	LAPTM4B	1	3.18	2.33	1	2.12	0.768
Q96PU5	NEDD4L	Q86YS6	RAB43	1	3.18	2.33	1	2.12	0.768
Q96PU5	NEDD4L	Q8IXI2	RHOT1	1	3.18	2.33	1	2.12	0.768
Q96PU5	NEDD4L	Q8TAS1	UHMK1	1	3.17	2.33	1	2.12	0.768
Q96PU5	NEDD4L	Q8TF42	UBASH3B	1	3.18	1	1.77	2.8	0.768
Q96PU5	NEDD4L	Q92731	ESR2	1	2.47	2.33	1.29	2.12	0.768
Q96PU5	NEDD4L	Q92930	RAB8B	1	3.18	2.33	1	2.12	0.768
Q96PU5	NEDD4L	Q93084	ATP2A3	1	1	5.73	1.29	2.12	0.768
Q96PU5	NEDD4L	Q96A58	RERG	1	3.18	2.33	1	2.12	0.768
Q96PU5	NEDD4L	Q96AX2	RAB37	1	3.18	2.33	1	2.12	0.768
Q96PU5	NEDD4L	Q96DA2	RAB39B	1	3.18	2.33	1	2.12	0.768
Q96PU5	NEDD4L	Q96S21	RAB40C	1	3.18	2.33	1	2.12	0.768
Q96PU5	NEDD4L	Q9BY11	PACSIN1	1	3.18	2.33	1	2.12	0.768
Q96PU5	NEDD4L	Q9BZF9	UACA	1	2.47	2.33	1.29	2.12	0.768
Q96PU5	NEDD4L	Q9HCH5	SYTL2	1	3.17	2.33	1	2.12	0.768
Q96PU5	NEDD4L	Q9NRW1	RAB6B	1	3.18	2.33	1	2.12	0.768
Q96PU5	NEDD4L	Q9UHD9	UBQLN2	1	3.18	1	2.3	2.8	0.768
Q96PU5	NEDD4L	O14910	LIN7A	1	1.73	2.93	1.44	2.12	0.767
Q96PU5	NEDD4L	P11532	DMD	1	2.47	1.27	1.77	2.8	0.767
Q96PU5	NEDD4L	P42224	STAT1	1	2.47	1.27	1.77	2.8	0.767
Q96PU5	NEDD4L	P52735	VAV2	1	2.47	1.27	1.77	2.8	0.767
Q96PU5	NEDD4L	Q05086	UBE3A	1	3.17	1.25	2.17	2.12	0.767
Q96PU5	NEDD4L	A6NKT7	RGPD3	1	1	2.33	1	6.61	0.766
Q96PU5	NEDD4L	O00233	PSMD9	1	1	2.33	1	6.61	0.766
Q96PU5	NEDD4L	O14715	RGPD8	1	1	2.33	1	6.61	0.766
Q96PU5	NEDD4L	O15078	CEP290	1	1	2.33	1	6.61	0.766
Q96PU5	NEDD4L	O15230	LAMA5	1	1	2.33	1	6.61	0.766
Q96PU5	NEDD4L	O15504	NUPL2	1	1	2.33	1	6.61	0.766
Q96PU5	NEDD4L	O43543	XRCC2	1	1	2.33	1	6.61	0.766
Q96PU5	NEDD4L	O43731	KDELR3	1	1	2.33	1	6.61	0.766
Q96PU5	NEDD4L	O43896	KIF1C	1	1	2.33	1	6.61	0.766
Q96PU5	NEDD4L	O75908	SOAT2	1	1	2.33	1	6.61	0.766
Q96PU5	NEDD4L	O95864	FADS2	1	1	2.33	1	6.61	0.766
Q96PU5	NEDD4L	O95983	MBD3	1	1	2.33	1	6.61	0.766
Q96PU5	NEDD4L	P01130	LDLR	1	1	2.33	1	6.61	0.766
Q96PU5	NEDD4L	P03915	MT-ND5	1	1	2.33	1	6.61	0.766
Q96PU5	NEDD4L	P0DJD0	RGPD1	1	1	2.33	1	6.61	0.766
Q96PU5	NEDD4L	P0DJD1	RGPD2	1	1	2.33	1	6.61	0.766
Q96PU5	NEDD4L	P10828	THRB	1	2.47	2.93	1	2.12	0.766
Q96PU5	NEDD4L	P12259	F5	1	1	2.33	1	6.61	0.766
Q96PU5	NEDD4L	P13232	IL7	1	1	2.33	1	6.61	0.766
Q96PU5	NEDD4L	P13726	F3	1	1	2.33	1	6.61	0.766
Q96PU5	NEDD4L	P14625	HSP90B1	1	1	2.33	1	6.61	0.766
Q96PU5	NEDD4L	P23582	NPPC	1	1	2.33	1	6.61	0.766
Q96PU5	NEDD4L	P24390	KDELR1	1	1	2.33	1	6.61	0.766
Q96PU5	NEDD4L	P32241	VIPR1	1	1	2.33	1	6.61	0.766
Q96PU5	NEDD4L	P33947	KDELR2	1	1	2.33	1	6.61	0.766
Q96PU5	NEDD4L	P35318	ADM	1	1	2.33	1	6.61	0.766
Q96PU5	NEDD4L	P49454	CENPF	1	1	2.33	1	6.61	0.766
Q96PU5	NEDD4L	P51693	APLP1	1	1	2.33	1	6.61	0.766
Q96PU5	NEDD4L	P51811	XK	1	1	2.33	1	6.61	0.766
Q96PU5	NEDD4L	P55290	CDH13	1	1	2.33	1	6.61	0.766
Q96PU5	NEDD4L	P56181	NDUFV3	1	1	2.33	1	6.61	0.766
Q96PU5	NEDD4L	P62841	RPS15	1	1	2.33	1	6.61	0.766
Q96PU5	NEDD4L	Q02153	GUCY1B3	1	1	2.33	1	6.61	0.766
Q96PU5	NEDD4L	Q12769	NUP160	1	1	2.33	1	6.61	0.766
Q96PU5	NEDD4L	Q12955	ANK3	1	2.47	1.25	2.3	2.8	0.766
Q96PU5	NEDD4L	Q13200	PSMD2	1	1	2.33	1	6.61	0.766
Q96PU5	NEDD4L	Q13370	PDE3B	1	1	2.33	1	6.61	0.766
Q96PU5	NEDD4L	Q13635	PTCH1	1	1	2.33	1	6.61	0.766
Q96PU5	NEDD4L	Q14008	CKAP5	1	1	2.33	1	6.61	0.766
Q96PU5	NEDD4L	Q14324	MYBPC2	1	1	2.33	1	6.61	0.766
Q96PU5	NEDD4L	Q16787	LAMA3	1	1	2.33	1	6.61	0.766
Q96PU5	NEDD4L	Q3KQZ1	SLC25A35	1	1	2.33	1	6.61	0.766
Q96PU5	NEDD4L	Q5JWR5	DOPEY1	1	1	2.33	1	6.61	0.766
Q96PU5	NEDD4L	Q63ZE4	SLC22A10	1	1	2.33	1	6.61	0.766
Q96PU5	NEDD4L	Q6KCM7	SLC25A25	1	1	2.33	1	6.61	0.766
Q96PU5	NEDD4L	Q6NT16	SLC18B1	1	1	2.33	1	6.61	0.766
Q96PU5	NEDD4L	Q6PIS1	SLC23A3	1	1	2.33	1	6.61	0.766
Q96PU5	NEDD4L	Q75T13	PGAP1	1	1	2.33	1	6.61	0.766
Q96PU5	NEDD4L	Q7Z3C6	ATG9A	1	1	2.33	1	6.61	0.766
Q96PU5	NEDD4L	Q7Z3J3	RGPD4	1	1	2.33	1	6.61	0.766
Q96PU5	NEDD4L	Q7Z4F1	LRP10	1	1	2.33	1	6.61	0.766
Q96PU5	NEDD4L	Q86TL0	ATG4D	1	1	2.33	1	6.61	0.766
Q96PU5	NEDD4L	Q86UG4	SLCO6A1	1	1	2.33	1	6.61	0.766
Q96PU5	NEDD4L	Q86UK0	ABCA12	1	1	2.33	1	6.61	0.766
Q96PU5	NEDD4L	Q86UQ4	ABCA13	1	1	2.33	1	6.61	0.766
Q96PU5	NEDD4L	Q86US8	SMG6	1	1	2.33	1	6.61	0.766
Q96PU5	NEDD4L	Q86UW2	SLC51B	1	1	2.33	1	6.61	0.766
Q96PU5	NEDD4L	Q8IUA7	ABCA9	1	1	2.33	1	6.61	0.766
Q96PU5	NEDD4L	Q8N139	ABCA6	1	1	2.33	1	6.61	0.766
Q96PU5	NEDD4L	Q8N468	MFSD4	1	1	2.33	1	6.61	0.766
Q96PU5	NEDD4L	Q8N8Q1	CYB561D1	1	1	2.33	1	6.61	0.766
Q96PU5	NEDD4L	Q8WTW3	COG1	1	1	2.33	1	6.61	0.766
Q96PU5	NEDD4L	Q8WWQ8	STAB2	1	1	2.33	1	6.61	0.766
Q96PU5	NEDD4L	Q8WXG9	GPR98	1	1	2.33	1	6.61	0.766
Q96PU5	NEDD4L	Q8WZ74	CTTNBP2	1	2.47	2.93	1	2.12	0.766
Q96PU5	NEDD4L	Q92538	GBF1	1	1	2.33	1	6.61	0.766
Q96PU5	NEDD4L	Q969M3	YIPF5	1	1	2.33	1	6.61	0.766
Q96PU5	NEDD4L	Q96DT6	ATG4C	1	1	2.33	1	6.61	0.766
Q96PU5	NEDD4L	Q96DW6	SLC25A38	1	1	2.33	1	6.61	0.766
Q96PU5	NEDD4L	Q96JT2	SLC45A3	1	1	2.33	1	6.61	0.766
Q96PU5	NEDD4L	Q96NA2	RILP	1	1	2.33	1	6.61	0.766
Q96PU5	NEDD4L	Q96NT5	SLC46A1	1	1	2.33	1	6.61	0.766
Q96PU5	NEDD4L	Q96PD2	DCBLD2	1	1	2.33	1	6.61	0.766
Q96PU5	NEDD4L	Q96PS8	AQP10	1	1	2.33	1	6.61	0.766
Q96PU5	NEDD4L	Q96RJ3	TNFRSF13C	1	1	2.33	1	6.61	0.766
Q96PU5	NEDD4L	Q99666	RGPD6	1	1	2.33	1	6.61	0.766
Q96PU5	NEDD4L	Q9BQG0	MYBBP1A	1	1	2.33	1	6.61	0.766
Q96PU5	NEDD4L	Q9BQQ3	GORASP1	1	1	2.33	1	6.61	0.766
Q96PU5	NEDD4L	Q9BQT8	SLC25A21	1	1	2.33	1	6.61	0.766
Q96PU5	NEDD4L	Q9BVK6	TMED9	1	1	2.33	1	6.61	0.766
Q96PU5	NEDD4L	Q9BXC9	BBS2	1	1	2.33	1	6.61	0.766
Q96PU5	NEDD4L	Q9BXH1	BBC3	1	1	2.33	1	6.61	0.766
Q96PU5	NEDD4L	Q9BZ72	PITPNM2	1	1	2.33	1	6.61	0.766
Q96PU5	NEDD4L	Q9BZ95	WHSC1L1	1	1	2.33	1	6.61	0.766
Q96PU5	NEDD4L	Q9H269	VPS16	1	1	2.33	1	6.61	0.766
Q96PU5	NEDD4L	Q9H2M9	RAB3GAP2	1	1	2.33	1	6.61	0.766
Q96PU5	NEDD4L	Q9H490	PIGU	1	1	2.33	1	6.61	0.766
Q96PU5	NEDD4L	Q9H4L5	OSBPL3	1	1	2.33	1	6.61	0.766
Q96PU5	NEDD4L	Q9NWB1	RBFOX1	1	1	2.33	1	6.61	0.766
Q96PU5	NEDD4L	Q9NYM9	BET1L	1	1	2.33	1	6.61	0.766
Q96PU5	NEDD4L	Q9NZJ7	MTCH1	1	1	2.33	1	6.61	0.766
Q96PU5	NEDD4L	Q9UID3	VPS51	1	1	2.33	1	6.61	0.766
Q96PU5	NEDD4L	Q9Y5Y5	PEX16	1	1	2.33	1	6.61	0.766
Q96PU5	NEDD4L	Q9Y3B3	TMED7	1	1	2.33	1	6.61	0.766
Q96PU5	NEDD4L	Q9UNL2	SSR3	1	1	2.33	1	6.61	0.766
Q96PU5	NEDD4L	Q9Y230	RUVBL2	1	1	2.33	1	6.61	0.766
Q96PU5	NEDD4L	Q9Y4P1	ATG4B	1	1	2.33	1	6.61	0.766
Q96PU5	NEDD4L	Q9Y3R5	DOPEY2	1	1	2.33	1	6.61	0.766
Q96PU5	NEDD4L	Q9UPT6	MAPK8IP3	1	1	2.33	1	6.61	0.766
Q96PU5	NEDD4L	Q9UQP3	TNN	1	1	2.33	1	6.61	0.766
Q96PU5	NEDD4L	O15162	PLSCR1	1	1	4.05	1.77	2.12	0.765
Q96PU5	NEDD4L	O75179	ANKRD17	1	2.47	2.88	1	2.12	0.765
Q96PU5	NEDD4L	P13693	TPT1	1	1	4.43	1	3.41	0.765
Q96PU5	NEDD4L	P15056	BRAF	1	3.17	1.27	2.3	2.12	0.765
Q96PU5	NEDD4L	P23945	FSHR	1	3.17	1.27	1.77	2.12	0.765
Q96PU5	NEDD4L	P42858	HTT	1	1	2.93	1.84	2.8	0.765
Q96PU5	NEDD4L	P47872	SCTR	1	1	4.43	1	3.41	0.765
Q96PU5	NEDD4L	P62834	RAP1A	1	3.18	1.27	2.3	2.12	0.765
Q96PU5	NEDD4L	Q07890	SOS2	1	2.47	1.24	1.77	2.8	0.765
Q96PU5	NEDD4L	Q12860	CNTN1	1	1.73	2.33	2.3	2.12	0.765
Q96PU5	NEDD4L	Q13424	SNTA1	1	1.73	2.88	1.87	2.12	0.765
Q96PU5	NEDD4L	Q15139	PRKD1	1	3.17	1.27	1.77	2.12	0.765
Q96PU5	NEDD4L	Q15700	DLG2	1	3.17	1.27	2.3	2.12	0.765
Q96PU5	NEDD4L	Q6ZUM4	ARHGAP27	1	2.47	2.88	1	2.12	0.765
Q96PU5	NEDD4L	Q8WU20	FRS2	1	1	2.93	2.39	2.8	0.765
Q96PU5	NEDD4L	Q92796	DLG3	1	3.17	1.27	2.3	2.12	0.765
Q96PU5	NEDD4L	Q92858	ATOH1	1	2.47	2.88	1	2.12	0.765
Q96PU5	NEDD4L	Q96BR1	SGK3	1	3.17	1.27	1.77	2.12	0.765
Q96PU5	NEDD4L	Q96RI1	NR1H4	1	2.47	2.88	1	2.12	0.765
Q96PU5	NEDD4L	Q9BQS7	HEPH	1	1	4.43	1	3.41	0.765
Q96PU5	NEDD4L	Q8NDA2	HMCN2	1	1.73	1	1	8.67	0.764
Q96PU5	NEDD4L	Q9NRR5	UBQLN4	1	3.18	1.25	2.3	2.12	0.764
Q96PU5	NEDD4L	E9PGG2	ANHX	1	1.73	1	1	8.67	0.764
Q96PU5	NEDD4L	O75084	FZD7	1	1	1.27	1.77	6.61	0.764
Q96PU5	NEDD4L	P11142	HSPA8	1	1	1.27	1.77	6.61	0.764
Q96PU5	NEDD4L	P46094	XCR1	1	3.17	4.43	1	1.06	0.764
Q96PU5	NEDD4L	P55036	PSMD4	1	3.17	1.25	1.77	2.12	0.764
Q96PU5	NEDD4L	P17535	JUND	1	3.18	1.24	1.77	2.12	0.763
Q96PU5	NEDD4L	P62258	YWHAE	1	1	2.88	1.84	2.8	0.763
Q96PU5	NEDD4L	Q01638	IL1RL1	1	1.73	4.05	1	2.12	0.763
Q96PU5	NEDD4L	Q13478	IL18R1	1	1.73	4.05	1	2.12	0.763
Q96PU5	NEDD4L	Q8N2S1	LTBP4	1	1.73	4.05	1	2.12	0.763
Q96PU5	NEDD4L	Q92743	HTRA1	1	1.73	4.05	1	2.12	0.763
Q96PU5	NEDD4L	Q9HB29	IL1RL2	1	1.73	4.05	1	2.12	0.763
Q96PU5	NEDD4L	Q9NP60	IL1RAPL2	1	1.73	4.05	1	2.12	0.763
Q96PU5	NEDD4L	Q9NS15	LTBP3	1	1.73	4.05	1	2.12	0.763
Q96PU5	NEDD4L	Q6P3W7	SCYL2	1	3.17	1.27	1.29	2.8	0.762
Q96PU5	NEDD4L	Q6V0I7	FAT4	1	1.73	1.27	1	6.61	0.762
Q96PU5	NEDD4L	Q7Z6B7	SRGAP1	1	3.18	1.13	1.44	2.8	0.762
Q96PU5	NEDD4L	Q86UP3	ZFHX4	1	1.73	1.27	1	6.61	0.762
Q96PU5	NEDD4L	Q8IZF2	GPR116	1	1.73	1.27	1	6.61	0.762
Q96PU5	NEDD4L	Q8N5B7	CERS5	1	1.73	1.27	1	6.61	0.762
Q96PU5	NEDD4L	Q8N5S9	CAMKK1	1	3.17	1.27	1.68	2.8	0.762
Q96PU5	NEDD4L	Q8TEB7	RNF128	1	3.17	1.27	1.29	2.8	0.762
Q96PU5	NEDD4L	Q8WVD5	RNF141	1	3.17	1.27	1.29	2.8	0.762
Q96PU5	NEDD4L	Q92572	AP3S1	1	1	4.05	1.29	2.8	0.762
Q96PU5	NEDD4L	Q92614	MYO18A	1	1.73	1.27	1	6.61	0.762
Q96PU5	NEDD4L	Q96DN2	VWCE	1	1.73	1.27	1	6.61	0.762
Q96PU5	NEDD4L	Q96L34	MARK4	1	3.18	1.27	1.29	2.8	0.762
Q96PU5	NEDD4L	Q96MX0	CMTM3	1	3.18	1.27	1.29	2.8	0.762
Q96PU5	NEDD4L	Q96RD9	FCRL5	1	1.73	1.27	1	6.61	0.762
Q96PU5	NEDD4L	Q9HA82	CERS4	1	1.73	1.27	1	6.61	0.762
Q96PU5	NEDD4L	Q9HD67	MYO10	1	3.17	1.27	1.29	2.8	0.762
Q96PU5	NEDD4L	Q9NRD5	PICK1	1	1.73	2.33	1.29	2.8	0.762
Q96PU5	NEDD4L	Q9P2K8	EIF2AK4	1	3.17	1.27	1.29	2.8	0.762
Q96PU5	NEDD4L	Q9UHD2	TBK1	1	3.17	1.27	1.29	2.8	0.762
Q96PU5	NEDD4L	Q9Y243	AKT3	1	3.17	1.27	1.29	2.8	0.762
Q96PU5	NEDD4L	Q9UKV5	AMFR	1	3.17	1.27	1.29	2.8	0.762
Q96PU5	NEDD4L	Q9Y572	RIPK3	1	3.17	1.27	1.29	2.8	0.762
Q96PU5	NEDD4L	O00562	PITPNM1	1	1	4.05	1.29	2.8	0.762
Q96PU5	NEDD4L	O15131	KPNA5	1	1	4.05	1.29	2.8	0.762
Q96PU5	NEDD4L	O15354	GPR37	1	3.17	1.27	1.29	2.8	0.762
Q96PU5	NEDD4L	O60684	KPNA6	1	1	4.05	1.29	2.8	0.762
Q96PU5	NEDD4L	O60749	SNX2	1	1	4.05	1.29	2.8	0.762
Q96PU5	NEDD4L	O94921	CDK14	1	3.17	1.27	1.29	2.8	0.762
Q96PU5	NEDD4L	O95819	MAP4K4	1	3.17	1.27	1.29	2.8	0.762
Q96PU5	NEDD4L	P05362	ICAM1	1	1.73	2.33	1.29	2.8	0.762
Q96PU5	NEDD4L	P08173	CHRM4	1	3.17	1.27	1.29	2.8	0.762
Q96PU5	NEDD4L	P15918	RAG1	1	3.17	1.27	1.29	2.8	0.762
Q96PU5	NEDD4L	P16671	CD36	1	1	4.05	1.29	2.8	0.762
Q96PU5	NEDD4L	P17600	SYN1	1	1	2.93	1.77	2.8	0.762
Q96PU5	NEDD4L	P22888	LHCGR	1	3.17	1.27	1.29	2.8	0.762
Q96PU5	NEDD4L	P24723	PRKCH	1	3.17	1.27	1.29	2.8	0.762
Q96PU5	NEDD4L	P27448	MARK3	1	3.17	1.27	1.29	2.8	0.762
Q96PU5	NEDD4L	P34947	GRK5	1	3.18	1.27	1.29	2.8	0.762
Q96PU5	NEDD4L	P40222	TXLNA	1	1	2.93	1.77	2.8	0.762
Q96PU5	NEDD4L	P47900	P2RY1	1	3.17	1.27	1.29	2.8	0.762
Q96PU5	NEDD4L	Q00526	CDK3	1	3.17	1.27	1.29	2.8	0.762
Q96PU5	NEDD4L	Q13164	MAPK7	1	3.17	1.27	1.68	2.8	0.762
Q96PU5	NEDD4L	Q14512	FGFBP1	1	1	4.05	1.29	2.8	0.762
Q96PU5	NEDD4L	Q14517	FAT1	1	1.73	1.27	1	6.61	0.762
Q96PU5	NEDD4L	Q16566	CAMK4	1	3.17	1.27	1.29	2.8	0.762
Q96PU5	NEDD4L	O75886	STAM2	1	3.18	2.33	2.39	1.06	0.761
Q96PU5	NEDD4L	P63000	RAC1	1	3.18	2.33	2.39	1.06	0.761
Q96PU5	NEDD4L	Q05513	PRKCZ	1	3.18	2.33	1.84	1.06	0.761
Q96PU5	NEDD4L	Q15034	HERC3	1	3.17	1.13	1.44	2.8	0.761
Q96PU5	NEDD4L	Q9Y566	SHANK1	1	3.17	1.25	1.29	2.8	0.761
Q96PU5	NEDD4L	Q9UQB8	BAIAP2	1	3.17	2.93	1.44	1.06	0.76
Q96PU5	NEDD4L	Q68EM7	ARHGAP17	1	1	2.88	1.77	2.8	0.76
Q96PU5	NEDD4L	Q96DU3	SLAMF6	1	1	1.27	1.29	8.67	0.76
Q96PU5	NEDD4L	Q96GD3	SCMH1	1	3.17	1.24	1.29	2.8	0.76
Q96PU5	NEDD4L	Q9NWQ8	PAG1	1	1	2.88	1.77	2.8	0.76
Q96PU5	NEDD4L	O43639	NCK2	1	3.17	2.93	1.44	1.06	0.76
Q96PU5	NEDD4L	O60759	CYTIP	1	1.73	1.25	1	6.61	0.76
Q96PU5	NEDD4L	O75147	OBSL1	1	1.73	1.25	1	6.61	0.76
Q96PU5	NEDD4L	O75995	SASH3	1	3.18	2.93	1.44	1.06	0.76
Q96PU5	NEDD4L	P12319	FCER1A	1	1.73	2.93	1	2.8	0.76
Q96PU5	NEDD4L	P27037	ACVR2A	1	3.32	4.05	1	1.06	0.76
Q96PU5	NEDD4L	P31275	HOXC12	1	1.73	1.24	1	6.61	0.76
Q96PU5	NEDD4L	P37023	ACVRL1	1	3.32	4.05	1	1.06	0.76
Q96PU5	NEDD4L	P50219	MNX1	1	1.73	1.24	1	6.61	0.76
Q96PU5	NEDD4L	P51159	RAB27A	1	3.18	2.93	1.44	1.06	0.76
Q96PU5	NEDD4L	Q06609	RAD51	1	1	2.88	1.77	2.8	0.76
Q96PU5	NEDD4L	Q12923	PTPN13	1	3.17	1.24	1.29	2.8	0.76
Q96PU5	NEDD4L	Q15459	SF3A1	1	3.18	1.24	1.29	2.8	0.76
Q96PU5	NEDD4L	Q15678	PTPN14	1	3.17	1.24	1.29	2.8	0.76
Q96PU5	NEDD4L	Q15910	EZH2	1	1	1.27	1.29	8.67	0.76
Q96PU5	NEDD4L	O15169	AXIN1	1	3.18	2.88	1.44	1.06	0.759
Q96PU5	NEDD4L	Q7L0Q8	RHOU	1	3.18	2.88	1.44	1.06	0.759
Q96PU5	NEDD4L	Q8N720	ZNF655	1	2.47	1.27	1.29	3.41	0.758
Q96PU5	NEDD4L	Q9HAP6	LIN7B	1	1.73	2.93	1.29	2.12	0.758
Q96PU5	NEDD4L	Q9NZ52	GGA3	1	3.18	2.33	2.3	1.06	0.758
Q96PU5	NEDD4L	Q9UIG0	BAZ1B	1	1	4.05	1	3.41	0.758
Q96PU5	NEDD4L	Q9UJY5	GGA1	1	3.18	2.33	2.3	1.06	0.758
Q96PU5	NEDD4L	Q9Y6I3	EPN1	1	3.17	2.33	2.09	1.06	0.758
Q96PU5	NEDD4L	O00410	IPO5	1	1	4.05	1	3.41	0.758
Q96PU5	NEDD4L	O15118	NPC1	1	1	4.05	1	3.41	0.758
Q96PU5	NEDD4L	O15530	PDPK1	1	3.17	2.33	2.3	1.06	0.758
Q96PU5	NEDD4L	O96017	CHEK2	1	3.17	2.88	1.44	1.06	0.758
Q96PU5	NEDD4L	P01100	FOS	1	3.17	2.88	1.44	1.06	0.758
Q96PU5	NEDD4L	P01112	HRAS	1	3.18	2.33	1.77	1.06	0.758
Q96PU5	NEDD4L	P16157	ANK1	1	1.73	2.93	1.29	2.12	0.758
Q96PU5	NEDD4L	P62070	RRAS2	1	3.18	2.33	1.77	1.06	0.758
Q96PU5	NEDD4L	Q02643	GHRHR	1	1	4.05	1	3.41	0.758
Q96PU5	NEDD4L	Q13177	PAK2	1	3.17	2.33	1.77	1.06	0.758
Q96PU5	NEDD4L	Q14511	NEDD9	1	3.17	2.33	1.77	1.06	0.758
Q96PU5	NEDD4L	Q15349	RPS6KA2	1	3.17	2.88	1.44	1.06	0.758
Q96PU5	NEDD4L	O14804	TAAR5	1	3.17	1.27	1	3.41	0.757
Q96PU5	NEDD4L	O15218	GPR182	1	3.17	1.27	1	3.41	0.757
Q96PU5	NEDD4L	O75843	AP1G2	1	3.17	4.05	1	1.06	0.757
Q96PU5	NEDD4L	P21918	DRD5	1	3.17	1.27	1	3.41	0.757
Q96PU5	NEDD4L	P25106	ACKR3	1	3.17	1.27	1	3.41	0.757
Q96PU5	NEDD4L	P42685	FRK	1	3.17	4.05	1	1.06	0.757
Q96PU5	NEDD4L	Q14330	GPR18	1	3.17	1.27	1	3.41	0.757
Q96PU5	NEDD4L	Q14527	HLTF	1	3.17	1.27	1	3.41	0.757
Q96PU5	NEDD4L	Q6DWJ6	GPR139	1	3.17	1.27	1	3.41	0.757
Q96PU5	NEDD4L	Q6J9G0	STYK1	1	3.17	4.05	1	1.06	0.757
Q96PU5	NEDD4L	Q6PHR2	ULK3	1	3.17	1.27	1	3.41	0.757
Q96PU5	NEDD4L	Q8TDU9	RXFP4	1	3.17	1.27	1	3.41	0.757
Q96PU5	NEDD4L	Q8TEC5	SH3RF2	1	3.17	1.27	1	3.41	0.757
Q96PU5	NEDD4L	Q8WVN8	UBE2Q2	1	3.18	1.27	1	3.41	0.757
Q96PU5	NEDD4L	Q8WZ64	ARAP2	1	3.17	1.27	1	3.41	0.757
Q96PU5	NEDD4L	Q96P67	GPR82	1	3.17	1.27	1	3.41	0.757
Q96PU5	NEDD4L	Q99527	GPER1	1	3.17	1.27	1	3.41	0.757
Q96PU5	NEDD4L	Q99680	GPR22	1	3.17	1.27	1	3.41	0.757
Q96PU5	NEDD4L	Q9H628	RERGL	1	3.18	1.27	1	3.41	0.757
Q96PU5	NEDD4L	Q9H9V4	RNF122	1	3.17	1.27	1	3.41	0.757
Q96PU5	NEDD4L	Q9HBX9	RXFP1	1	3.17	1.27	1	3.41	0.757
Q96PU5	NEDD4L	Q9NYY3	PLK2	1	3.17	1.27	1	3.41	0.757
Q96PU5	NEDD4L	Q9P1P5	TAAR2	1	3.17	1.27	1	3.41	0.757
Q96PU5	NEDD4L	Q9UPC5	GPR34	1	3.17	1.27	1	3.41	0.757
Q96PU5	NEDD4L	O14512	SOCS7	1	2.47	2.93	1.77	1.06	0.756
Q96PU5	NEDD4L	Q15386	UBE3C	1	3.17	1.25	1	3.41	0.756
Q96PU5	NEDD4L	Q9NR09	BIRC6	1	3.18	1.24	1	3.41	0.756
Q96PU5	NEDD4L	Q92835	INPP5D	1	2.47	2.88	1.77	1.06	0.755
Q96PU5	NEDD4L	P78314	SH3BP2	1	2.47	2.88	1.77	1.06	0.755
Q96PU5	NEDD4L	Q13191	CBLB	1	3.18	2.33	2.2	1.06	0.755
Q96PU5	NEDD4L	O00308	WWP2	1	3.17	2.33	1.98	1.06	0.754
Q96PU5	NEDD4L	P29353	SHC1	1	2.47	2.93	2.2	1.06	0.753
Q96PU5	NEDD4L	Q99963	SH3GL3	1	3.17	2.33	2.3	1	0.753
Q96PU5	NEDD4L	Q7Z5N4	SDK1	1	1.73	1.13	1	6.61	0.752
Q96PU5	NEDD4L	Q96GG9	DCUN1D1	1	3.18	1	1.7	2.8	0.752
Q96PU5	NEDD4L	Q96NW7	LRRC7	1	1.73	1.13	1	6.61	0.752
Q96PU5	NEDD4L	A4D2P6	GRID2IP	1	1.73	1.13	1	6.61	0.752
Q96PU5	NEDD4L	A8MZ59	LEUTX	1	1.73	1.13	1	6.61	0.752
Q96PU5	NEDD4L	O15455	TLR3	1	1	2.93	1.29	3.41	0.752
Q96PU5	NEDD4L	P30040	ERP29	1	1	2.93	1.29	3.41	0.752
Q96PU5	NEDD4L	P30048	PRDX3	1	1	1.51	1.29	6.61	0.752
Q96PU5	NEDD4L	P41180	CASR	1	1	2.93	1.29	3.41	0.752
Q96PU5	NEDD4L	Q58EX2	SDK2	1	1.73	1.13	1	6.61	0.752
Q96PU5	NEDD4L	O75582	RPS6KA5	1	3.17	2.93	1.29	1.06	0.751
Q96PU5	NEDD4L	P21980	TGM2	1	1	2.88	1.29	3.41	0.751
Q96PU5	NEDD4L	P32239	CCKBR	1	3.17	2.93	1.29	1.06	0.751
Q96PU5	NEDD4L	P54132	BLM	1	1	2.88	1.29	3.41	0.751
Q96PU5	NEDD4L	Q8NCP5	ZBTB44	1	2.47	1.27	1.44	2.8	0.751
Q96PU5	NEDD4L	Q99638	RAD9A	1	1	2.88	1.29	3.41	0.751
Q96PU5	NEDD4L	Q9BXI6	TBC1D10A	1	1	2.88	1.29	3.41	0.751
Q96PU5	NEDD4L	Q9NRF2	SH2B1	1	2.47	1.27	1.87	2.8	0.751
Q96PU5	NEDD4L	Q8TBB1	LNX1	1	3.17	2.88	1.29	1.06	0.75
Q96PU5	NEDD4L	Q96GD4	AURKB	1	3.17	2.88	1.29	1.06	0.75
Q96PU5	NEDD4L	Q96PN8	TSSK3	1	3.17	2.88	1.29	1.06	0.75
Q96PU5	NEDD4L	Q9HBH9	MKNK2	1	3.17	2.88	1.29	1.06	0.75
Q96PU5	NEDD4L	Q9NYB9	ABI2	1	3.17	2.88	1.29	1.06	0.75
Q96PU5	NEDD4L	Q9Y2G2	CARD8	1	3.17	2.88	1.29	1.06	0.75
Q96PU5	NEDD4L	Q9UPX8	SHANK2	1	3.17	2.88	1.29	1.06	0.75
Q96PU5	NEDD4L	Q9Y2U5	MAP3K2	1	3.18	2.88	1.29	1.06	0.75
Q96PU5	NEDD4L	O43318	MAP3K7	1	3.17	2.88	1.29	1.06	0.75
Q96PU5	NEDD4L	O75914	PAK3	1	3.17	2.88	1.29	1.06	0.75
Q96PU5	NEDD4L	P14598	NCF1	1	3.17	2.88	1.29	1.06	0.75
Q96PU5	NEDD4L	P42575	CASP2	1	3.17	2.88	1.29	1.06	0.75
Q96PU5	NEDD4L	P46734	MAP2K3	1	3.17	2.88	1.29	1.06	0.75
Q96PU5	NEDD4L	P51955	NEK2	1	3.17	2.88	1.29	1.06	0.75
Q96PU5	NEDD4L	P51956	NEK3	1	3.17	2.88	1.29	1.06	0.75
Q96PU5	NEDD4L	Q15746	MYLK	1	3.17	2.88	1.29	1.06	0.75
Q96PU5	NEDD4L	Q15831	STK11	1	3.17	2.88	1.29	1.06	0.75
Q96PU5	NEDD4L	O15528	CYP27B1	1	1	4.43	1	2.8	0.749
Q96PU5	NEDD4L	O75030	MITF	1	2.47	1.24	1.44	2.8	0.749
Q96PU5	NEDD4L	O75351	VPS4B	1	1	4.43	1	2.8	0.749
Q96PU5	NEDD4L	P00450	CP	1	1	4.43	1	2.8	0.749
Q96PU5	NEDD4L	P01019	AGT	1	1	4.43	1	2.8	0.749
Q96PU5	NEDD4L	P08582	MFI2	1	1	4.43	1	2.8	0.749
Q96PU5	NEDD4L	P23786	CPT2	1	1	4.43	1	2.8	0.749
Q96PU5	NEDD4L	P31146	CORO1A	1	1	4.43	1	2.8	0.749
Q96PU5	NEDD4L	P40189	IL6ST	1	1	4.05	1.44	2.12	0.749
Q96PU5	NEDD4L	P42702	LIFR	1	1	4.05	1.44	2.12	0.749
Q96PU5	NEDD4L	P49795	RGS19	1	3.18	1.27	1.44	2.12	0.749
Q96PU5	NEDD4L	P61088	UBE2N	1	3.18	1.27	1.87	2.12	0.749
Q96PU5	NEDD4L	P61224	RAP1B	1	3.18	1.27	1.44	2.12	0.749
Q96PU5	NEDD4L	P80075	CCL8	1	1	4.43	1	2.8	0.749
Q96PU5	NEDD4L	Q07817	BCL2L1	1	2.47	1.24	1.44	2.8	0.749
Q96PU5	NEDD4L	Q5VU97	CACHD1	1	1	4.43	1	2.8	0.749
Q96PU5	NEDD4L	Q658P3	STEAP3	1	1	4.43	1	2.8	0.749
Q96PU5	NEDD4L	Q687X5	STEAP4	1	1	4.43	1	2.8	0.749
Q96PU5	NEDD4L	Q8WXH2	JPH3	1	1	4.43	1	2.8	0.749
Q96PU5	NEDD4L	Q92523	CPT1B	1	1	4.43	1	2.8	0.749
Q96PU5	NEDD4L	Q96JJ6	JPH4	1	1	4.43	1	2.8	0.749
Q96PU5	NEDD4L	Q99523	SORT1	1	1	4.05	1.44	2.12	0.749
Q96PU5	NEDD4L	Q9BR39	JPH2	1	1	4.43	1	2.8	0.749
Q96PU5	NEDD4L	Q9H222	ABCG5	1	1	4.43	1	2.8	0.749
Q96PU5	NEDD4L	Q9NPB6	PARD6A	1	3.18	1.27	1.44	2.12	0.749
Q96PU5	NEDD4L	Q9NYZ2	SLC25A37	1	1	4.43	1	2.8	0.749
Q96PU5	NEDD4L	Q9UP52	TFR2	1	1	4.43	1	2.8	0.749
Q96PU5	NEDD4L	Q9Y2B5	VPS9D1	1	1	4.43	1	2.8	0.749
Q96PU5	NEDD4L	O14757	CHEK1	1	3.17	1.27	1.44	2.12	0.748
Q96PU5	NEDD4L	O14965	AURKA	1	3.17	1.27	1.44	2.12	0.748
Q96PU5	NEDD4L	O43739	CYTH3	1	2.47	2.33	1	2.12	0.748
Q96PU5	NEDD4L	O75791	GRAP2	1	3.17	1.27	1.44	2.12	0.748
Q96PU5	NEDD4L	O75962	TRIO	1	3.17	1.27	1.44	2.12	0.748
Q96PU5	NEDD4L	P07355	ANXA2	1	1.73	2.33	1.44	2.12	0.748
Q96PU5	NEDD4L	P11161	EGR2	1	2.47	2.33	1	2.12	0.748
Q96PU5	NEDD4L	P19525	EIF2AK2	1	3.17	1.27	1.44	2.12	0.748
Q96PU5	NEDD4L	P22059	OSBP	1	2.47	2.33	1	2.12	0.748
Q96PU5	NEDD4L	P47928	ID4	1	2.47	2.33	1	2.12	0.748
Q96PU5	NEDD4L	P50553	ASCL1	1	2.47	2.33	1	2.12	0.748
Q96PU5	NEDD4L	Q02297	NRG1	1	2.47	2.33	1	2.12	0.748
Q96PU5	NEDD4L	Q12870	TCF15	1	2.47	2.33	1	2.12	0.748
Q96PU5	NEDD4L	Q13351	KLF1	1	2.47	2.33	1	2.12	0.748
Q96PU5	NEDD4L	Q13516	OLIG2	1	2.47	2.33	1	2.12	0.748
Q96PU5	NEDD4L	Q13976	PRKG1	1	3.17	1.27	1.44	2.12	0.748
Q96PU5	NEDD4L	Q14162	SCARF1	1	2.47	2.33	1	2.12	0.748
Q96PU5	NEDD4L	Q14469	HES1	1	2.47	2.33	1	2.12	0.748
Q96PU5	NEDD4L	Q15027	ACAP1	1	2.47	2.33	1	2.12	0.748
Q96PU5	NEDD4L	Q15438	CYTH1	1	2.47	2.33	1	2.12	0.748
Q96PU5	NEDD4L	Q15784	NEUROD2	1	2.47	2.33	1	2.12	0.748
Q96PU5	NEDD4L	Q66K89	E4F1	1	2.47	2.33	1	2.12	0.748
Q96PU5	NEDD4L	Q6ZNA4	RNF111	1	3.17	1.27	1.44	2.12	0.748
Q96PU5	NEDD4L	Q86T82	USP37	1	3.17	1.13	1	3.41	0.748
Q96PU5	NEDD4L	Q86YT6	MIB1	1	2.47	2.33	1	2.12	0.748
Q96PU5	NEDD4L	Q8TAK6	OLIG1	1	2.47	2.33	1	2.12	0.748
Q96PU5	NEDD4L	Q8TDR2	STK35	1	3.17	1.27	1.44	2.12	0.748
Q96PU5	NEDD4L	Q92570	NR4A3	1	2.47	2.33	1	2.12	0.748
Q96PU5	NEDD4L	Q92886	NEUROG1	1	2.47	2.33	1	2.12	0.748
Q96PU5	NEDD4L	Q969L2	MAL2	1	3.18	1.13	1	3.41	0.748
Q96PU5	NEDD4L	Q969R2	OSBP2	1	2.47	2.33	1	2.12	0.748
Q96PU5	NEDD4L	Q96AX9	MIB2	1	2.47	2.33	1	2.12	0.748
Q96PU5	NEDD4L	Q96FS4	SIPA1	1	2.47	2.33	1	2.12	0.748
Q96PU5	NEDD4L	Q96KG7	MEGF10	1	2.47	2.33	1	2.12	0.748
Q96PU5	NEDD4L	Q96SB3	PPP1R9B	1	1.73	2.33	1.44	2.12	0.748
Q96PU5	NEDD4L	Q99418	CYTH2	1	2.47	2.33	1	2.12	0.748
Q96PU5	NEDD4L	Q99684	GFI1	1	2.47	2.33	1	2.12	0.748
Q96PU5	NEDD4L	Q9BUB5	MKNK1	1	3.17	1.27	1.44	2.12	0.748
Q96PU5	NEDD4L	Q9BVN2	RUSC1	1	3.17	1.27	1.87	2.12	0.748
Q96PU5	NEDD4L	Q9BZF1	OSBPL8	1	2.47	2.33	1	2.12	0.748
Q96PU5	NEDD4L	Q9H078	CLPB	1	2.47	2.33	1	2.12	0.748
Q96PU5	NEDD4L	Q9H1K0	ZFYVE20	1	2.47	2.33	1	2.12	0.748
Q96PU5	NEDD4L	Q9H201	EPN3	1	3.17	1.27	1.7	2.12	0.748
Q96PU5	NEDD4L	Q9H2A3	NEUROG2	1	2.47	2.33	1	2.12	0.748
Q96PU5	NEDD4L	Q9HBZ2	ARNT2	1	2.47	2.33	1	2.12	0.748
Q96PU5	NEDD4L	Q9NP71	MLXIPL	1	2.47	2.33	1	2.12	0.748
Q96PU5	NEDD4L	Q9NQ66	PLCB1	1	3.17	1.27	1.44	2.12	0.748
Q96PU5	NEDD4L	Q9NYJ7	DLL3	1	2.47	2.33	1	2.12	0.748
Q96PU5	NEDD4L	Q9UBP5	HEY2	1	2.47	2.33	1	2.12	0.748
Q96PU5	NEDD4L	Q5T442	GJC2	1	1	5.73	1	2.12	0.747
Q96PU5	NEDD4L	Q68DU8	KCTD16	1	1	5.73	1	2.12	0.747
Q96PU5	NEDD4L	Q6ICG8	WBP2NL	1	1	5.73	1	2.12	0.747
Q96PU5	NEDD4L	Q6P5W5	SLC39A4	1	1	5.73	1	2.12	0.747
Q96PU5	NEDD4L	Q6ZWB6	KCTD8	1	1	5.73	1	2.12	0.747
Q96PU5	NEDD4L	Q70HW3	SLC25A26	1	1	5.73	1	2.12	0.747
Q96PU5	NEDD4L	Q7KZN9	COX15	1	1	5.73	1	2.12	0.747
Q96PU5	NEDD4L	Q7RTY0	SLC16A13	1	1	5.73	1	2.12	0.747
Q96PU5	NEDD4L	Q86WA9	SLC26A11	1	1	5.73	1	2.12	0.747
Q96PU5	NEDD4L	Q8IWT1	SCN4B	1	1	5.73	1	2.12	0.747
Q96PU5	NEDD4L	Q8N1S5	SLC39A11	1	1	5.73	1	2.12	0.747
Q96PU5	NEDD4L	Q8N4C6	NIN	1	1	1.27	1.44	6.61	0.747
Q96PU5	NEDD4L	Q8NCK7	SLC16A11	1	1	5.73	1	2.12	0.747
Q96PU5	NEDD4L	Q8NG04	SLC26A10	1	1	5.73	1	2.12	0.747
Q96PU5	NEDD4L	Q8TB52	FBXO30	1	1	1.27	1.44	6.61	0.747
Q96PU5	NEDD4L	Q8TD20	SLC2A12	1	1	5.73	1	2.12	0.747
Q96PU5	NEDD4L	Q8TDB8	SLC2A14	1	1	5.73	1	2.12	0.747
Q96PU5	NEDD4L	Q8WXS4	TMEM37	1	1	5.73	1	2.12	0.747
Q96PU5	NEDD4L	Q8WXS5	CACNG8	1	1	5.73	1	2.12	0.747
Q96PU5	NEDD4L	Q8WZ19	KCTD13	1	1	5.73	1	2.12	0.747
Q96PU5	NEDD4L	Q92504	SLC39A7	1	1	5.73	1	2.12	0.747
Q96PU5	NEDD4L	Q96BD0	SLCO4A1	1	1	5.73	1	2.12	0.747
Q96PU5	NEDD4L	Q96D71	REPS1	1	1	1.27	1.44	6.61	0.747
Q96PU5	NEDD4L	Q96EP9	SLC10A4	1	1	5.73	1	2.12	0.747
Q96PU5	NEDD4L	Q96PH1	NOX5	1	1	5.73	1	2.12	0.747
Q96PU5	NEDD4L	Q96Q89	KIF20B	1	1	5.73	1	2.12	0.747
Q96PU5	NEDD4L	Q96S37	SLC22A12	1	1	5.73	1	2.12	0.747
Q96PU5	NEDD4L	Q99437	ATP6V0B	1	1	5.73	1	2.12	0.747
Q96PU5	NEDD4L	Q9BWM7	SFXN3	1	1	5.73	1	2.12	0.747
Q96PU5	NEDD4L	Q9BXI2	SLC25A2	1	1	5.73	1	2.12	0.747
Q96PU5	NEDD4L	Q9C0H2	TTYH3	1	1	5.73	1	2.12	0.747
Q96PU5	NEDD4L	Q9H2X9	SLC12A5	1	1	5.73	1	2.12	0.747
Q96PU5	NEDD4L	Q9H936	SLC25A22	1	1	5.73	1	2.12	0.747
Q96PU5	NEDD4L	Q9H9B4	SFXN1	1	1	5.73	1	2.12	0.747
Q96PU5	NEDD4L	Q9HD20	ATP13A1	1	1	5.73	1	2.12	0.747
Q96PU5	NEDD4L	Q9NPD5	SLCO1B3	1	1	5.73	1	2.12	0.747
Q96PU5	NEDD4L	Q9NS69	TOMM22	1	1	5.73	1	2.12	0.747
Q96PU5	NEDD4L	Q9NSA0	SLC22A11	1	1	5.73	1	2.12	0.747
Q96PU5	NEDD4L	Q9NTI2	ATP8A2	1	1	5.73	1	2.12	0.747
Q96PU5	NEDD4L	Q9NUT2	ABCB8	1	1	5.73	1	2.12	0.747
Q96PU5	NEDD4L	Q9NW15	ANO10	1	1	5.73	1	2.12	0.747
Q96PU5	NEDD4L	Q9NY64	SLC2A8	1	1	5.73	1	2.12	0.747
Q96PU5	NEDD4L	Q9P0U1	TOMM7	1	1	5.73	1	2.12	0.747
Q96PU5	NEDD4L	Q9P2T1	GMPR2	1	1	5.73	1	2.12	0.747
Q96PU5	NEDD4L	Q9UBL9	P2RX2	1	1	5.73	1	2.12	0.747
Q96PU5	NEDD4L	Q9UBN7	HDAC6	1	1	1.27	1.44	6.61	0.747
Q96PU5	NEDD4L	Q9UF02	CACNG5	1	1	5.73	1	2.12	0.747
Q96PU5	NEDD4L	Q9UGH3	SLC23A2	1	1	5.73	1	2.12	0.747
Q96PU5	NEDD4L	Q9UGI6	KCNN3	1	1	5.73	1	2.12	0.747
Q96PU5	NEDD4L	Q9UHW9	SLC12A6	1	1	5.73	1	2.12	0.747
Q96PU5	NEDD4L	Q9UJS0	SLC25A13	1	1	5.73	1	2.12	0.747
Q96PU5	NEDD4L	Q9Y257	KCNK6	1	1	5.73	1	2.12	0.747
Q96PU5	NEDD4L	Q9Y2E8	SLC9A8	1	1	5.73	1	2.12	0.747
[truncated: 10,294 more rows]
